# Supplementary material for: Lactobacillus paracasei BD5115-Derived 2-Hydroxy-3-Methylbutyric Acid Promotes Intestinal Epithelial Cells Proliferation by Upregulating the MYC Signaling Pathway
Source: Front Nutr. 2022 Mar 17;9:799053. doi: 10.3389/fnut.2022.799053 (PMC8968858; doi:10.3389/fnut.2022.799053)
Supplement: Supplemental Table S1 — All information regarding the strains used in our screening. The information includes the species names and the IDs in our library. [file Table_1.XLSX]

## Sheet: Sheet1
Latin name of species	ID
L. acidophilus	NCFM
	BD5032
	BD0015
L. bulgaricus	LB340
	HM
	L99
	BD3529
	BD3608
	BD3966
L. lactis	MG1363
	BD0732
	BD1960
	BD2339
	BD3339
	BD4737
	BD4766
	BD5248
	BD5249
	BD5250
	BD5251
L. casei	ATCC334
	shirota
	BD II
	LC2W
	BD0090
	BD0178
	BD0302
	BD1626
	BD1650
	BD1804
	BD1953
	BD2014
	BD2881
	BD3535
	BD4251
	BD5184
	BD5230
	BD5237
L. paracasei	K74
	BD1914
	BD2260
	BD2959
	BD4640
	BD5115
	BD5194
	BD5233
	BD5236
S. thermophilus	TH-4
	ST-BODY-3
	BD1792
	BD4101
	BD4125
	BD4201
	BD4248
S. salivarius	BD3900
	BD5025
	BD5149
	BD5166
	CGMCC 1.2498
P. bovis	BD3526
P. polymyxa	BD1627
	CGMCC 1.4261
L. rhamnosus	BD0016
	BD0107
	BD4047
	BD4166
	BD4236
	BD4252
