# Supplementary material for: Lactobacillus paracasei BD5115-Derived 2-Hydroxy-3-Methylbutyric Acid Promotes Intestinal Epithelial Cells Proliferation by Upregulating the MYC Signaling Pathway
Source: Front Nutr. 2022 Mar 17;9:799053. doi: 10.3389/fnut.2022.799053 (PMC8968858; doi:10.3389/fnut.2022.799053)
Supplement: Supplemental Table S2 — Marker genes used for manual annotation. Marker genes used to identify the cell properties of each cluster were all listed in the table. [file Table_2.XLSX]

## Sheet: Supplemental Table S3
S2 Table : Marker genes used for manual annotation
BD5115
Clusters	Annotation	Marker Gene
0	Enterocyte	Krt20，Pmp22，Fabp2
1	TA	Mep1a, Clec2h
2	Enterocyte	Plp2，Cox7a1
3	TA	rps11，rpl5
4	Goblet cells	Muc2，Tff3，manf
5	Lymphocyte	CCL5
6	Enterocyte	cldn23
7	Enteroendocrine cell	tph1
8	Tuft cells	Lrmp，Dclk1, Cd24a
9	CBC	ascl2，Slc12a2，mki67，cdk4，mcm5，mcm6，pcna
SM
Clusters	Annotation	Marker Gene
0	Enterocyte	Krt20，Pmp22，Fabp2
1	Goblet cells	Mgst1，Atp5g3，Rps17，Csrp3
2	Enterocyte	Mep1a, Clec2h
3	TA	Rps11，Rpl5
4	Enterocyte	rbp2，Gpcr5a，Mxd1, Rhoc
5	CBC	Lgr5，Axin2，Mki67，Cdk4，Mcm5，Mcm6, Pcna
6	Goblet cells	Muc2，Tff3, Agr2
7	Lymphocyte	CCL5
8	Tuft cells	Dclk1，Trpm5
9	Enteroendocrine cell	Chga，Chgb，tph1
10	Enterocyte	Alpi，Apoa1
11	Enterocyte	Krt20，Pmp22，Fabp2
