# Supplementary material for: Lactobacillus paracasei BD5115-Derived 2-Hydroxy-3-Methylbutyric Acid Promotes Intestinal Epithelial Cells Proliferation by Upregulating the MYC Signaling Pathway
Source: Front Nutr. 2022 Mar 17;9:799053. doi: 10.3389/fnut.2022.799053 (PMC8968858; doi:10.3389/fnut.2022.799053)
Supplement: Supplemental Table S3 — MAFF and MYC gene expression in NC group and siRNA group. [file Table_3.XLSX]

## Sheet: S3 Table
S3 Table: MAFF and MYC gene expression in NC group and siRNA group.
gene_id	gene_name	description	gene_type	locus	NC FPKM	siRNA FPKM	NC count	siRNA count
ENSG00000136997	MYC	MYC proto-oncogene, bHLH transcription factor [Source:HGNC Symbol;Acc:HGNC:7553]	protein_coding	8:127735434-127741434	2.49625	0.433092	374	58
ENSG00000185022	MAFF	MAF bZIP transcription factor F [Source:HGNC Symbol;Acc:HGNC:6780]	protein_coding	22:38200767-38216511	1.54377	0.8606	293	146
