# Supplementary material for: Lactobacillus paracasei BD5115-Derived 2-Hydroxy-3-Methylbutyric Acid Promotes Intestinal Epithelial Cells Proliferation by Upregulating the MYC Signaling Pathway
Source: Front Nutr. 2022 Mar 17;9:799053. doi: 10.3389/fnut.2022.799053 (PMC8968858; doi:10.3389/fnut.2022.799053)
Supplement: Supplemental Table S4 — Metabonomics analysis of BD5115 metabolites. The table shows all the results of metabolomic analysis of BD5115 metabolites. The difference multiples in the table indicate the relative amounts of metabolites between BD5115 group and SM group. [file Table_4.XLSX]

## Sheet: BD5115_vs_milk
S4 Table: Metabonomics analysis of BD5115 metabolites.
ID	adduct	Name	VIP	Fold change	p-value	m/z	rt(s)	KEGG.ID	HMDB	CellularLocations	SuperClass	Class	SubClass	DirectParent
M178T197	(M-H)-	Hippuric acid	17.1569	0.00281536	2.75862e-16	178.051	196.807	C01586	HMDB0000714/HMDB0011723/HMDB0062583	Cytoplasm	Benzenoids	Benzene and substituted derivatives	Benzoic acids and derivatives	Hippuric acids
M452T201	(M-H)-	1-Palmitoyl-2-hydroxy-sn-glycero-3-phosphoethanolamine	1.09572	0.0152381	2.9869e-13	452.279	201.364
M213T177	M-	m-Chlorohippuric acid	2.43249	0.0956831	2.04325e-12	213.017	177.484
M147T245_2	(M-H)-	Mevalonic acid	2.61554	404.702	5.13665e-12	147.066	245.468	C00418	HMDB0000227/HMDB0059629	Endoplasmic reticulum;Peroxisome	Lipids and lipid-like molecules	Fatty Acyls	Fatty acids and conjugates	Hydroxy fatty acids
M179T321	(M-H)-	D-Tagatose	4.49573	0.318681	5.29382e-12	179.056	321.207	C00795	HMDB0003418	Cellular Locations Not Available	Organic oxygen compounds	Organooxygen compounds	Carbohydrates and carbohydrate conjugates	Monosaccharides
M166T110_2	(M-H)-	Pyridoxal (Vitamin B6)	2.01748	0.213556	6.676e-11	166.051	109.648	C00250	HMDB0001545	Cytoplasm;Extracellular	Organoheterocyclic compounds	Pyridines and derivatives	Pyridine carboxaldehydes	Pyridoxals and derivatives
M255T299	(M+CH3COO)-	D-gluconate	1.08125	0.0546752	1.57859e-10	255.072	298.559	C00257	HMDB0000625	Cytoplasm (predicted from logP)	Organic oxygen compounds	Organooxygen compounds	Carbohydrates and carbohydrate conjugates	Sugar acids and derivatives
M310T265	(M+CH3COO)-	Muramic acid	6.27327	0.206993	2.20764e-10	310.114	265.021
M281T45	(M-H)-	Oleic acid	15.7456	0.186509	5.95403e-10	281.249	44.885	C00712	HMDB0000207	Extracellular;Membrane (predicted from logP)	Lipids and lipid-like molecules	Fatty Acyls	Fatty acids and conjugates	Long-chain fatty acids
M179T193	(M-H)-	D-Fructose	4.87881	0.683393	6.95226e-10	179.055	193.337	C00095/C05003/C10906	HMDB0062538	Cellular Locations Not Available	Organooxygen compounds	Carbohydrates and carbohydrate conjugates	Monosaccharides	Monosaccharides
M125T87	(M-H)-	Thymine	2.22849	9.80531	1.11267e-09	125.035	86.591	C00178	HMDB0000262	Extracellular	Organoheterocyclic compounds	Diazines	Pyrimidines and pyrimidine derivatives	Hydroxypyrimidines
M124T297_2	(M-H)-	Taurine	2.98926	0.466841	5.94219e-09	124.007	296.544	C00245	HMDB0000251	Extracellular;Peroxisome	Organic acids and derivatives	Organic sulfonic acids and derivatives	Organosulfonic acids and derivatives	Organosulfonic acids
M114T313	(M-H)-	D-Proline	1.99481	10.0619	1.83039e-08	114.055	312.619	C00763	HMDB0003411	Extracellular;Lysosome;Peroxisome	Organic acids and derivatives	Carboxylic acids and derivatives	"Amino acids, peptides, and analogues"	Proline and derivatives
M137T41	(M-H)-	Salicylic acid	1.40025	7.85109	1.99237e-08	137.024	40.524	C00805	HMDB0001895	Cellular Locations Not Available	Benzenoids	Benzene and substituted derivatives	Benzoic acids and derivatives	Salicylic acids
M194T167	(M-H)-	Salicyluric acid	1.49274	0.0423631	5.45404e-08	194.046	166.578	C07588	HMDB0000840	Cellular Locations Not Available	Benzenoids	Benzene and substituted derivatives	Benzoic acids and derivatives	Hippuric acids
M111T98_2	(M-H)-	Uracil	9.50551	12.8025	5.8152e-07	111.019	97.662	C00106	HMDB0000300	Extracellular	Organoheterocyclic compounds	Diazines	Pyrimidines and pyrimidine derivatives	Pyrimidones
M274T268	(M+NH4-2H)-	1-Methylpseudouridine	1.13961	33.4496	6.98104e-07	274.105	267.779
M181T195	(M-H)-	Hydroxyphenyllactic acid	5.45951	38.6629	7.21982e-07	181.05	194.564	C03672	HMDB0000755	Mitochondria	Phenylpropanoids and polyketides	Phenylpropanoic acids		Phenylpropanoic acids
M300T445	(M-H)-	N-Acetylglucosamine 1-phosphate	9.76101	0.466372	9.32484e-07	300.049	444.77	C04256	HMDB0001367	Cytoplasm	Organic oxygen compounds	Organooxygen compounds	Carbohydrates and carbohydrate conjugates	N-acyl-alpha-hexosamines
M241T44	(M-H)-	Pentadecanoic Acid	2.33556	0.561802	9.51528e-07	241.218	43.556	C16537	HMDB0000826	Cytoplasm;Extracellular;Membrane	Lipids and lipid-like molecules	Fatty Acyls	Fatty acids and conjugates	Long-chain fatty acids
M117T161	(M-H)-	2-Hydroxy-3-methylbutyric acid	9.55461	242.877	1.16913e-06	117.055	160.775		HMDB0000407	Cytoplasm;Extracellular;Membrane;	Lipids and lipid-like molecules	Fatty Acyls	Fatty acids and conjugates	Hydroxy fatty acids
M164T78_2	(M-H)-	Formylanthranilic acid	1.02869	2.25507	4.82485e-06	164.035	77.585	C05653	HMDB0004089	Cytoplasm	Benzenoids	Benzene and substituted derivatives	Benzoic acids and derivatives	Benzoic acids
M241T110	(M-H)-	Thymidine	4.85631	3.41749	5.50623e-06	241.082	110.26	C00214	HMDB0000273	Extracellular;Mitochondria;Lysosome	"Nucleosides, nucleotides, and analogues"	Pyrimidine nucleosides	Pyrimidine 2'-deoxyribonucleosides	Pyrimidine 2'-deoxyribonucleosides
M147T399_2	(M-H)-	(S)-2-Hydroxyglutarate	5.40564	6.35086	1.54151e-05	147.029	399.344	C03196	HMDB0000694	Cytoplasm (predicted from logP);Mitochondria	Organic acids and derivatives	Hydroxy acids and derivatives	Short-chain hydroxy acids and derivatives	Short-chain hydroxy acids and derivatives
M191T471	(M-H)-	Citrate	9.4983	0.568271	3.22601e-05	191.019	470.97	C00158	HMDB0000094	Cytoplasm;Extracellular;Mitochondria	Organic acids and derivatives	Carboxylic acids and derivatives	Tricarboxylic acids and derivatives	Tricarboxylic acids and derivatives
M149T112	(M-H)-	D-Lyxose	3.84914	2.10524	0.000129948	149.045	111.566	C00476
M111T471	(M+Na-2H)-	Dihydroxyacetone	4.1523	0.557984	0.00014496	111.008	470.97	C00184	HMDB0001882	Cytoplasm (predicted from logP)	Organic oxygen compounds	Organooxygen compounds	Carbohydrates and carbohydrate conjugates	Monosaccharides
M227T110	(M-H)-	Myristic acid	1.45912	3.00964	0.000166515	227.201	109.526	C06424	HMDB0000806	Cytoplasm;Extracellular;Membrane (predicted from logP)	Lipids and lipid-like molecules	Fatty Acyls	Fatty acids and conjugates	Long-chain fatty acids
M135T380	(M-H)-	L-Threonate	1.22095	0.756843	0.000275412	135.029	379.725	C01620	HMDB0000943/HMDB0062620	Cytoplasm (predicted from logP)	Organic oxygen compounds	Organooxygen compounds	Carbohydrates and carbohydrate conjugates	Sugar acids and derivatives
M177T118	(M-H)-	L-Gulonic gamma-lactone	4.85513	0.0887995	0.000467873	177.04	118.321	C01040	HMDB0003466	Cellular Locations Not Available	Organoheterocyclic compounds	Lactones	Gamma butyrolactones	Gamma butyrolactones
M75T285	(M-H)-	Glycolate	1.51436	0.696774	0.000588513	75.0087	285.12	C00160
M259T465	(M-H)-	alpha-D-Galactose 1-phosphate	4.19484	0.589499	0.000621286	259.023	464.691	C00446	HMDB0000645	Cytoplasm (predicted from logP)	Organic oxygen compounds	Organooxygen compounds	Carbohydrates and carbohydrate conjugates	Monosaccharide phosphates
M175T137	(M-H2O-H)-	2-keto-D-Gluconic acid	1.49923	1.88275	0.000850802	175.024	136.74	C06473
M323T241	(M+NH4-2H)-	Glutathione	2.44606	5.32171	0.0013442	323.11	240.972	C00051	HMDB0000125	Cytoplasm;Extracellular;Mitochondria;Endoplasmic reticulum;	Organic acids and derivatives	Carboxylic acids and derivatives	"Amino acids, peptides, and analogues"	Peptides
M149T142	(M-H)-	L-Arabinose	1.3225	0.681117	0.00715979	149.045	141.634	C00259/C11476	HMDB0000646	Extracellular	Organic oxygen compounds	Organooxygen compounds	Carbohydrates and carbohydrate conjugates	Pentoses
M141T346_2	(M-H2O-H)-	2-Oxoadipic acid	6.84232	1.87448	0.00811853	141.017	346.465	C00322	HMDB0000225	Mitochondria	Organic acids and derivatives	Keto acids and derivatives	Medium-chain keto acids and derivatives	Medium-chain keto acids and derivatives
M277T44	(M-H)-	all cis-(6,9,12)-Linolenic acid	1.65526	0.696165	0.00834751	277.217	44.3435
M227T123	(M-H)-	2'-Deoxyuridine	4.79365	5.06383	0.00912948	227.067	123.339	C00526	HMDB0000012	Extracellular;Mitochondria;Nucleus	"Nucleosides, nucleotides, and analogues"	Pyrimidine nucleosides	Pyrimidine 2'-deoxyribonucleosides	Pyrimidine 2'-deoxyribonucleosides
M212T33	(M-H)-	Indoxyl sulfate	3.78491	0.792622	0.0103694	212.002	33.167		HMDB0000682	Cytoplasm;	Organic acids and derivatives	Organic sulfuric acids and derivatives	Arylsulfates	Arylsulfates
M339T32	(M-H)-	Norethindrone Acetate	2.81467	0.460999	0.0112441	339.2	32.447
M179T240	(M-H)-	myo-Inositol	1.38505	0.48688	0.0179651	179.056	240.379	C00137	HMDB0000211	Extracellular
M255T47	(M-H)-	Palmitic acid	7.69621	0.655765	0.0185188	255.233	47.435	C00249	HMDB0000220	Cytoplasm;Extracellular;Membrane (predicted from logP);Endoplasmic reticulum;Peroxisome	Lipids and lipid-like molecules	Fatty Acyls	Fatty acids and conjugates	Long-chain fatty acids
M161T349	(M-H)-	3-Hydorxy-3-methylglutaric acid	1.65139	1.84016	0.0223931	161.045	348.506	C03761	HMDB0000355/HMDB0059737	Cytoplasm (predicted from logP)	Lipids and lipid-like molecules	Fatty Acyls	Fatty acids and conjugates	Hydroxy fatty acids
M271T63	(M-H)-	16-Hydroxypalmitic acid	1.12245	2.07747	0.0342642	271.228	62.8345	C18218	HMDB0006294	Cytoplasm;Extracellular;Membrane	Lipids and lipid-like molecules	Fatty Acyls	Fatty acids and conjugates	Long-chain fatty acids
M465T30	(M-H)-	Cholesteryl sulfate	1.16968	0.669452	0.0412082	465.304	30.3365
M117T111	(M-H)-	Methylmalonic acid	1.318	0.459604	0.0451309	117.019	111.081	C02170	HMDB0000202	Cytoplasm (predicted from logP)	Organic acids and derivatives	Carboxylic acids and derivatives	Dicarboxylic acids and derivatives	Dicarboxylic acids and derivatives
M107T29	(M-H)-	p-Cresol	2.52302	0.882151	0.0479478	107.05	28.974
M305T45	(M-H)-	11(Z),14(Z),17(Z)-Eicosatrienoic Acid	0.490204	1.55347	0.00242093	305.249	44.885
M109T28	(M-H)-	1,4-Dihydroxybenzene	1.68431	0.935466	0.405691	109.029	28.257
M213T354	(M-H)-	1-Deoxy-D-xylulose 5-phosphate	0.365203	0.662673	8.40158e-05	213.017	353.503	C11437	HMDB0001213	Cytoplasm	Organic oxygen compounds	Organooxygen compounds	Carbohydrates and carbohydrate conjugates	Pentose phosphates
M671T187	(M-H)-	1-Palmitoyl-2-linoleoyl-sn-glycero-3-phosphate	0.251246	0.527687	0.0173622	671.468	187.117
M770T83	(M+Na-2H)-	1-Palmitoyl-2-oleoyl-phosphatidylglycerol	0.370859	2.50624	0.0129075	769.505	82.9805
M177T325	(M-H)-	2-Dehydro-3-deoxy-D-gluconate	0.269343	1.35343	1.43859e-06	177.04	324.537	C00204
M193T98_2	(M+CH3COO)-	2'-Deoxy-D-ribose	0.51127	0.987609	0.882304	193.071	98.4035	C01801	HMDB0003224	Extracellular	Organic oxygen compounds	Organooxygen compounds	Carbohydrates and carbohydrate conjugates	Pentoses
M346T379	(M-H)-	2'-Deoxyguanosine 5'-monophosphate (dGMP)	0.0981648	1.01314	0.896624	346.055	379.034	C00362	HMDB0001044	Cytoplasm;Mitochondria;Lysosome	"Nucleosides, nucleotides, and analogues"	Purine nucleotides	Purine deoxyribonucleotides	Purine 2'-deoxyribonucleoside monophosphates
M309T45	(M-H)-	2E-Eicosenoic acid	0.702856	0.617421	0.00797425	309.28	44.909
M103T197	(M-H)-	2-hydroxy-butanoic acid	0.860827	10.7943	7.37267e-09	103.04	197.47
M117T209_2	(M-H)-	2-Methyl-3-hydroxybutyric acid	0.271888	1.95311	0.000186563	117.055	209.184		HMDB0000354	Cytoplasm (predicted from logP);	Lipids and lipid-like molecules	Fatty Acyls	Fatty acids and conjugates	Hydroxy fatty acids
M135T40	(M-H)-	2-Methylbenzoic acid	0.166114	1.01911	0.899734	135.044	39.815
M296T201	(M-H)-	2-Methylguanosine	0.239306	1.48714	0.00169111	296.1	201.364		HMDB0005862	Cellular Locations Not Available	"Nucleosides, nucleotides, and analogues"	Purine nucleosides		Purine nucleosides
M257T99_2	(M-H)-	2'-O-Methyluridine	0.492058	1.49627	0.00349194	257.076	98.833
M487T166	(2M-H)-	3,3',4,5'-Tetrahydroxy-trans-stilbene	1.81292	0.943827	0.175001	487.133	166.119
M153T196_2	(M-H)-	3,4-Dihydroxybenzoate (Protocatechuic acid)	0.269747	0.947395	0.562109	153.019	195.834
M152T167	(M-H)-	3-Aminosalicylic acid	0.364233	1.03284	0.809897	152.035	166.618		HMDB0001972	Cellular Locations Not Available	Benzenoids	Benzene and substituted derivatives	Benzoic acids and derivatives	Aminosalicylic acids
M130T349	(M-H)-	3-Guanidinopropanoate	0.608074	1.03143	0.764612	130.062	348.717
M187T90	(M-H)-	3-Hydroxycapric acid	0.0708427	1.15807	0.499907	187.134	90.388		HMDB0002203	Membrane (predicted from logP);	Organic acids and derivatives	Hydroxy acids and derivatives	Medium-chain hydroxy acids and derivatives	Medium-chain hydroxy acids and derivatives
M197T44	(M-H2O-H)-	3-Hydroxydodecanoic acid	0.756808	2.55561	0.127425	197.154	44.1345		HMDB0000387	Extracellular;Membrane (predicted from logP);	Organic acids and derivatives	Hydroxy acids and derivatives	Medium-chain hydroxy acids and derivatives	Medium-chain hydroxy acids and derivatives
M235T303	(2M-H)-	3-Hydroxyisovaleric acid	0.218493	1.68009	0.0432634	235.12	302.704		HMDB0000754	Cytoplasm (predicted from logP);	Lipids and lipid-like molecules	Fatty Acyls	Fatty acids and conjugates	Hydroxy fatty acids
M263T52	(M-H)-	3-Methoxy-4-Hydroxyphenylglycol Sulfate	1.14077	0.915266	0.148359	263.023	52.008		HMDB0003332	Cytoplasm;	Benzenoids	Phenols	Methoxyphenols	Methoxyphenols
M317T90	(M+CH3COO)-	3-Methyluridine	0.236487	0.899841	0.549402	317.099	90.0465		HMDB0004813	Cellular Locations Not Available	"Nucleosides, nucleotides, and analogues"	Pyrimidine nucleosides		Pyrimidine nucleosides
M138T64	(M-H)-	4-Nitrophenol	0.611182	1.71884	0.00661647	138.019	64.453
M182T113	(M-H)-	4-Pyridoxic acid	0.584535	0.739709	0.056611	182.045	112.681	C00847	HMDB0000017	Cytoplasm;Extracellular	Organoheterocyclic compounds	Pyridines and derivatives	Pyridinecarboxylic acids and derivatives	Pyridinecarboxylic acids
M257T459	(M-H2O-H)-	6-Phospho-D-gluconate	0.106006	1.09681	0.295289	257.007	458.816	C00345	HMDB0001316	Endoplasmic reticulum	Organic oxygen compounds	Organooxygen compounds	Carbohydrates and carbohydrate conjugates	Monosaccharide phosphates
M180T42	(M-H)-	Acamprosate	0.850555	0.585856	0.284005	180.033	41.616		HMDB0014797	Membrane;	Organic acids and derivatives	Organic sulfonic acids and derivatives	Organosulfonic acids and derivatives	Organosulfonic acids
M74T190	(M-H)-	Acetohydroxamic acid	0.518955	1.10246	0.273028	74.0242	190.161
M172T186	(M-H)-	Acetyl-DL-Leucine	0.0233177	1.30769	0.241363	172.098	185.928	C02710	HMDB0011756	Cellular Locations Not Available	Organic acids and derivatives	Carboxylic acids and derivatives	"Amino acids, peptides, and analogues"	Leucine and derivatives
M116T283	(M-H)-	Acetylglycine	0.83665	6.73169	1.56639e-06	116.035	283.162	C02055	HMDB0000532	Cytoplasm;	Organic acids and derivatives	Carboxylic acids and derivatives	"Amino acids, peptides, and analogues"	N-acyl-alpha amino acids
M134T174	(M-H)-	Adenine	0.416055	0.386494	0.00380986	134.047	173.861	C00147	HMDB0000034	Cytoplasm;Extracellular;Nucleus;Lysosome
M326T174	(M+CH3COO)-	Adenosine	0.0670239	1.43619	0.0813415	326.111	173.774	C00212	HMDB0000050	Extracellular;Mitochondria;Lysosome	"Nucleosides, nucleotides, and analogues"	Purine nucleosides		Purine nucleosides
M328T381	(M-H)-	Adenosine 3',5'-cyclic phosphate (cAMP)	0.0505342	0.985776	0.793682	328.044	380.514
M346T410	(M-H)-	Adenosine monophosphate (AMP)	0.0867871	0.963861	0.878736	346.056	409.672	C00020	HMDB0000045	Cytoplasm;Extracellular;Mitochondria;Nucleus;Lysosome;Endoplasmic reticulum;Golgi apparatus;Peroxisome	"Nucleosides, nucleotides, and analogues"	Purine nucleotides	Purine ribonucleotides	Purine ribonucleoside monophosphates
M463T461	M-	Adenylsuccinic acid	0.0737138	1.0164	0.947651	463.066	461.226	C03794	HMDB0000536/HMDB0059653	Cytoplasm	"Nucleosides, nucleotides, and analogues"	Purine nucleotides	Purine ribonucleotides	Purine ribonucleoside monophosphates
M175T362	(M-H)-	Allantoate/Allantoic acid	0.190095	0.675297	0.0780756	175.047	361.895	C00499	HMDB0001209	Cytoplasm	Organic acids and derivatives	Carboxylic acids and derivatives	"Amino acids, peptides, and analogues"	N-carbamoyl-alpha amino acids
M379T308	(M+K-2H)-	alpha,alpha-Trehalose	0.0959603	1.16869	0.178139	379.065	307.519
M239T324	(M+CH3COO)-	Alpha-D-Glucose	0.626649	0.724974	0.0537433	239.077	324.046	C00267	HMDB0003345/HMDB0061922	Cytoplasm (predicted from logP)	Organic oxygen compounds	Organooxygen compounds	Carbohydrates and carbohydrate conjugates	Hexoses
M259T379	(M-H)-	alpha-D-Glucose 1-phosphate	0.128491	1.27981	0.213933	259.019	379.475	C00103	HMDB0001586	Cytoplasm (predicted from logP)	Organic oxygen compounds	Organooxygen compounds	Carbohydrates and carbohydrate conjugates	Monosaccharide phosphates
M350T254	(M-H)-	AM-580	0.210075	0.694757	0.0002316	350.183	253.736
M457T373	M-	Amygdalin	0.210214	0.638051	0.00465623	457.166	373.139
M136T96	(M-H)-	Anthranilic acid (Vitamin L1)	0.215792	1.41835	0.122524	136.04	96.442	C00108	HMDB0001123	Cytoplasm	Benzenoids	Benzene and substituted derivatives	Benzoic acids and derivatives	Aminobenzoic acids
M563T450	(M-H)-	APIIN	0.0935684	1.03524	0.732473	563.152	449.591	C04858	HMDB0030843	Cytoplasm;Extracellular	Phenylpropanoids and polyketides	Flavonoids	Flavonoid glycosides	Flavonoid-7-O-glycosides
M311T44_2	(M-H)-	Arachidic acid	1.02112	0.726218	0.107363	311.295	44.315	C06425	HMDB0002212	Cytoplasm;Extracellular;Membrane (predicted from logP)	Lipids and lipid-like molecules	Fatty Acyls	Fatty acids and conjugates	Long-chain fatty acids
M121T112	(M-H)-	Benzoic acid	0.475352	0.95342	0.576453	121.029	112.352	C00180	HMDB0001870	Cytoplasm;Extracellular;Endoplasmic reticulum;	Benzenoids	Benzene and substituted derivatives	Benzoic acids and derivatives	Benzoic acids
M171T111_2	(M-H)-	Capric acid	0.990335	0.823041	0.329294	171.138	111.081	C01571	HMDB0000511	Extracellular;Membrane (predicted from logP)	Lipids and lipid-like molecules	Fatty Acyls	Fatty acids and conjugates	Medium-chain fatty acids
M401T388	(M+CH3COO)-	Cellobiose	0.993655	1.22691	0.0494994	401.13	388.121	C00185	HMDB0000055	Cytoplasm;	Organic oxygen compounds	Organooxygen compounds	Carbohydrates and carbohydrate conjugates	O-glycosyl compounds
M335T57	(M-H2O-H)-	Chlorogenic acid	0.186563	1.81004	0.0362101	335.074	57.018	C00852	HMDB0003164	Cytoplasm (predicted from logP)	Organic oxygen compounds	Organooxygen compounds	Alcohols and polyols	Quinic acids and derivatives
M407T230	(M-H)-	Cholic acid	0.399499	0.973422	0.824882	407.28	230.169	C00695	HMDB0000619	Extracellular	Lipids and lipid-like molecules	Steroids and steroid derivatives	"Bile acids, alcohols and derivatives"	"Trihydroxy bile acids, alcohols and derivatives"
M253T112	(M-H)-	cis-9-Palmitoleic acid	0.605272	2.12412	0.0176637	253.217	111.817	C08362	HMDB0003229	Extracellular;Membrane (predicted from logP)	Lipids and lipid-like molecules	Fatty Acyls	Fatty acids and conjugates	Long-chain fatty acids
M173T445	(M-H)-	cis-Aconitate	1.26063	1.02301	0.699643	173.009	445.22	C00417	HMDB0000072	Cytoplasm	Organic acids and derivatives	Carboxylic acids and derivatives	Tricarboxylic acids and derivatives	Tricarboxylic acids and derivatives
M129T445_2	(M-H)-	Citraconic acid	1.11753	1.06687	0.169529	129.019	445.22	C02226	HMDB0000634	Extracellular;Membrane	Lipids and lipid-like molecules	Fatty Acyls	Fatty acids and conjugates	Methyl-branched fatty acids
M112T173_2	(M-H)-	Creatinine	0.653581	1.22302	0.403704	112.052	173.244	C00791	HMDB0000562	Cytoplasm	Organic acids and derivatives	Carboxylic acids and derivatives	"Amino acids, peptides, and analogues"	Alpha amino acids and derivatives
M111T114	M-	Cytosine	0.614008	2.53744	0.361043	111.044	114.13	C00380	HMDB0000630	Extracellular	Organoheterocyclic compounds	Diazines	Pyrimidines and pyrimidine derivatives	Pyrimidones
M147T89	(M-H)-	D-Arabinono-1,4-lactone	0.279998	1.26126	0.000301288	147.029	89.4575
M141T78	(M+K-2H)-	D(-)-beta-hydroxy butyric acid	0.448967	2.74991	0.00727104	140.993	77.5235
M391T163	(M-H)-	Deoxycholic acid	0.0891399	1.12148	0.16636	391.285	162.933	C04483	HMDB0000626	Extracellular	Lipids and lipid-like molecules	Steroids and steroid derivatives	"Bile acids, alcohols and derivatives"	"Dihydroxy bile acids, alcohols and derivatives"
M191T291	(M-H2O-H)-	D-Galactarate	0.967619	0.383384	4.23497e-06	191.02	291.38	C00879	HMDB0000639	Cytoplasm (predicted from logP)	Organic oxygen compounds	Organooxygen compounds	Carbohydrates and carbohydrate conjugates	Glucuronic acid derivatives
M193T258	(M-H)-	D-galacturonic acid	0.158707	1.1928	0.482302	193.035	258.113	C00333
M159T116	(M-H2O-H)-	D-Glucono-1,5-lactone	0.688322	1.04634	0.76728	159.029	116.35
M258T317	(M-H)-	D-Glucosamine 1-phosphate (Glucosamine-1P)	0.127583	1.22359	0.652565	258.039	317.031	C06156
M235T293	(M+CH3COO)-	D-Glucuronolactone	0.183304	1.00603	0.969198	235.046	292.935	C02670	HMDB0006355	Cytoplasm;Mitochondria;Endoplasmic reticulum	Organoheterocyclic compounds	Furofurans	Isosorbides	Isosorbides
M229T456	(M+CH3COO)-	Dihydroxyacetone phosphate	0.674793	0.740968	0.0153482	229.012	455.831	C00111	HMDB0001473	Peroxisome	Organic oxygen compounds	Organooxygen compounds	Carbohydrates and carbohydrate conjugates	Monosaccharide phosphates
M165T84	(M-H)-	DL-3-Phenyllactic acid	0.233406	1.04027	0.773316	165.055	84.286	C01479	HMDB0000779/HMDB0014712	Membrane	Phenylpropanoids and polyketides/Alkaloids and derivatives	Phenylpropanoic acids/Tropane alkaloids		Phenylpropanoic acids/Tropane alkaloids
M401T403_2	(M+CH3COO)-	D-Lactose	4.28023	1.10902	0.481888	401.13	403.024	C00243	HMDB0000186	Cytoplasm;Extracellular;Lysosome;Golgi apparatus	Organic oxygen compounds	Organooxygen compounds	Carbohydrates and carbohydrate conjugates	O-glycosyl compounds
M89T355	(M-H)-	DL-lactate	0.787407	2.57788	5.22371e-07	89.024	354.511	C00256/C00186	HMDB0001311/HMDB0000190	Cytoplasm;Extracellular;Mitochondria	Organic acids and derivatives	Hydroxy acids and derivatives	Alpha hydroxy acids and derivatives	Alpha hydroxy acids and derivatives
M239T353	(M+CH3COO)-	D-Mannose	0.981078	4.33256	4.82817e-08	239.077	352.815	C00159	HMDB0000169	Cytoplasm;Extracellular;Lysosome;Endoplasmic reticulum;Golgi apparatus	Organic oxygen compounds	Organooxygen compounds	Carbohydrates and carbohydrate conjugates	Hexoses
M199T44_2	(M-H)-	Dodecanoic acid	3.1126	2.45707	0.119593	199.17	43.527	C02679	HMDB0000638	Cytoplasm;Extracellular;Membrane (predicted from logP)	Lipids and lipid-like molecules	Fatty Acyls	Fatty acids and conjugates	Medium-chain fatty acids
M223T210	(M+CH3COO)-	D-Quinovose	0.189764	1.56178	0.0666327	223.082	210.456	C02522
M209T290	(M+CH3COO)-	D-Ribose	0.637185	2.56164	0.097688	209.067	290.01	C00121/C21057	HMDB0000283	Extracellular	Organic oxygen compounds	Organooxygen compounds	Carbohydrates and carbohydrate conjugates	Pentoses
M289T467	(M+CH3COO)-	D-Ribose 5-phosphate	0.528123	0.609768	0.00563356	289.033	466.699	C00117	HMDB0001548	Cytoplasm;Mitochondria	Organic oxygen compounds	Organooxygen compounds	Carbohydrates and carbohydrate conjugates	Pentose phosphates
M143T59	(M+Na-2H)-	D-Threitol	0.738104	1.58363	0.00336098	143.034	58.896	C16884	HMDB0004136	Cellular Locations Not Available	Organic oxygen compounds	Organooxygen compounds	Carbohydrates and carbohydrate conjugates	Sugar alcohols
M209T351	(M+CH3COO)-	D-Xylulose	0.263191	0.677341	0.0344807	209.067	350.676	C00310	HMDB0003371	Cytoplasm (predicted from logP)	Organic oxygen compounds	Organooxygen compounds	Carbohydrates and carbohydrate conjugates	Pentoses
M143T389	(M+Na-2H)-	Erythritol	0.64632	1.31098	0.00534341	143.035	388.562	C00503	HMDB0002994/HMDB0094689	Cytoplasm (predicted from logP)	Organic oxygen compounds	Organooxygen compounds	Carbohydrates and carbohydrate conjugates	Sugar alcohols
M197T386	(M+CH3COO)-	Fosfomycin	0.138314	1.06169	0.733504	197.021	385.604
M241T463	(M-H2O-H)-	Fructose 1-phosphate	0.42297	0.631406	0.000957776	241.012	462.836	C01094	HMDB0001076	Cytoplasm (predicted from logP)	Organic oxygen compounds	Organooxygen compounds	Carbohydrates and carbohydrate conjugates	Hexose phosphates
M683T404	(2M-H)-	Galactinol	9.51855	1.07225	0.480974	683.227	403.6	C01235	HMDB0005826	Cellular Locations Not Available	Organic oxygen compounds	Organooxygen compounds	Carbohydrates and carbohydrate conjugates	O-glycosyl compounds
M195T381	(M-H)-	Galactonic acid	0.674552	0.541694	0.00065231	195.051	380.769	C00880	HMDB0000565	Cytoplasm	Organic acids and derivatives	Hydroxy acids and derivatives	Medium-chain hydroxy acids and derivatives	Medium-chain hydroxy acids and derivatives
M249T368	(M-H)-	Gamma-Glutamylcysteine	0.160896	3.53984	7.79539e-05	249.061	367.953	C00669	HMDB0001049	Cytoplasm (predicted from logP)	Organic acids and derivatives	Carboxylic acids and derivatives	"Amino acids, peptides, and analogues"	N-acyl-alpha amino acids
M611T496	(M-H)-	Glutathione disulfide	0.0767297	0.989762	0.937566	611.146	496.029	C00127	HMDB0003337	Extracellular;Mitochondria	Organic acids and derivatives	Carboxylic acids and derivatives	"Amino acids, peptides, and analogues"	Oligopeptides
M105T325	(M-H)-	Glyceric acid	0.443919	1.3061	0.000202242	105.019	325.462	C00258	HMDB0000139/HMDB0031818	Cytoplasm (predicted from logP)	Organic oxygen compounds	Organooxygen compounds	Carbohydrates and carbohydrate conjugates	Sugar acids and derivatives
M171T386	(M-H)-	Glycerol 3-phosphate	0.748395	0.979997	0.471106	171.006	386.208	C00093	HMDB0000126	Cytoplasm;Mitochondria	Lipids and lipid-like molecules	Glycerophospholipids	Glycerophosphates	Glycerophosphates
M448T214	(M-H)-	Glycochenodeoxycholate	0.15415	0.894916	0.382539	448.306	214.05	C05466	HMDB0000637	Extracellular	Lipids and lipid-like molecules	Steroids and steroid derivatives	"Bile acids, alcohols and derivatives"	Glycinated bile acids and derivatives
M464T255	(M-H)-	Glycocholic acid	0.210439	0.917444	0.4727	464.301	255.299	C01921	HMDB0000138/HMDB0032596	Extracellular	Lipids and lipid-like molecules	Steroids and steroid derivatives	"Bile acids, alcohols and derivatives"	Glycinated bile acids and derivatives
M269T111_2	(M-H)-	Heptadecanoic acid	0.204417	0.890631	0.489865	269.249	111.481		HMDB0002259	Cytoplasm;Extracellular;Membrane (predicted from logP);	Lipids and lipid-like molecules	Fatty Acyls	Fatty acids and conjugates	Long-chain fatty acids
M205T462	(M-H)-	Homocitrate	0.546986	0.400057	2.88885e-06	205.035	462.43	C01251	HMDB0003518	Cytoplasm (predicted from logP)	Organic acids and derivatives	Carboxylic acids and derivatives	Tricarboxylic acids and derivatives	Tricarboxylic acids and derivatives
M73T77	(M-H)-	Hydroxyacetone	0.170183	1.29771	0.0179966	73.029	76.9455	C05235	HMDB0006961	Cellular Locations Not Available	Organic oxygen compounds	Organooxygen compounds	Carbonyl compounds	Alpha-hydroxy ketones
M131T96_2	(M-H)-	Hydroxyisocaproic acid	0.420521	2.58751	4.38869e-09	131.071	96.176	C03264	HMDB0000624	Extracellular;Membrane	Lipids and lipid-like molecules	Fatty Acyls	Fatty acids and conjugates	Hydroxy fatty acids
M267T321	(M-H)-	Inosine	0.0708847	1.32271	0.126137	267.074	320.728	C00294	HMDB0000195	Cytoplasm;Extracellular;Mitochondria;Lysosome	"Nucleosides, nucleotides, and analogues"	Purine nucleosides		Purine nucleosides
M144T224	(M-H)-	Isobutyrylglycine	0.114891	1.07859	0.407182	144.066	223.801		HMDB0000730	Cytoplasm (predicted from logP);	Organic acids and derivatives	Carboxylic acids and derivatives	"Amino acids, peptides, and analogues"	N-acyl-alpha amino acids
M173T284	(M-H2O-H)-	Isocitrate	0.772373	6.87094	0.0171752	173.007	283.58	C00311	HMDB0000193	Cytoplasm;Mitochondria;Peroxisome	Organic acids and derivatives	Carboxylic acids and derivatives	Tricarboxylic acids and derivatives	Tricarboxylic acids and derivatives
M158T202	(M-H)-	Isovalerylglycine	0.413702	0.986626	0.820538	158.082	201.615		HMDB0000678	Cellular Locations Not Available	Organic acids and derivatives	Carboxylic acids and derivatives	"Amino acids, peptides, and analogues"	N-acyl-alpha amino acids
M197T140	(M+Na-2H)-	L-Ascorbic acid	0.241821	1.40734	0.371249	197.007	140.484	C00072
M145T82	(M-H2O-H)-	L-Fucose	0.37584	0.942297	0.68248	145.05	81.754	C01019	HMDB0000174	Cytoplasm;Extracellular;Lysosome	Organic oxygen compounds	Organooxygen compounds	Carbohydrates and carbohydrate conjugates	Hexoses
M243T451	(M-H)-	L-Fucose-1-phosphate	0.483598	0.665713	0.00531513	243.028	450.931	C02985	HMDB0001265/HMDB0062489	Cytoplasm	Organic oxygen compounds	Organooxygen compounds	Carbohydrates and carbohydrate conjugates	Monosaccharide phosphates
M146T301	(M-H)-	L-Glutamate	0.227198	1.56204	4.73276e-05	146.045	300.675	C00025	HMDB0000148	Extracellular;Mitochondria;Lysosome;Endoplasmic reticulum	Organic acids and derivatives	Carboxylic acids and derivatives	"Amino acids, peptides, and analogues"	Glutamic acid and derivatives
M145T374	(M-H)-	L-Glutamine	0.421347	0.485857	8.18218e-08	145.061	373.624	C00064	HMDB0000641	Extracellular;Mitochondria	Organic acids and derivatives	Carboxylic acids and derivatives	"Amino acids, peptides, and analogues"	L-alpha-amino acids
M203T57	(M+Na-2H)-	L-Iditol	0.434968	2.5161	4.01166e-05	203.056	56.582	C01507	HMDB0011632	Extracellular;Membrane	Organic oxygen compounds	Organooxygen compounds	Carbohydrates and carbohydrate conjugates	Sugar alcohols
M279T112	(M-H)-	Linoleic acid	0.242601	1.10204	0.101489	279.233	112.351	C01595	HMDB0000673	Cytoplasm;Extracellular;Membrane (predicted from logP)	Lipids and lipid-like molecules	Fatty Acyls	Lineolic acids and derivatives	Lineolic acids and derivatives
M130T183	(M-H)-	L-Isoleucine	0.147282	0.773538	0.144171	130.087	183.227	C00407	HMDB0000172	Cytoplasm;Extracellular;Mitochondria	Organic acids and derivatives	Carboxylic acids and derivatives	"Amino acids, peptides, and analogues"	Isoleucine and derivatives
M133T439	(M-H)-	L-Malic acid	0.942185	0.800277	0.260701	133.014	439.251	C00149	HMDB0000156	Cytoplasm	Organic acids and derivatives	Hydroxy acids and derivatives	Beta hydroxy acids and derivatives	Beta hydroxy acids and derivatives
M164T228	(M-H)-	L-Phenylalanine	0.0685098	1.41694	0.0322499	164.071	228.124	C00079	HMDB0000159	Cytoplasm;Extracellular;Mitochondria	Organic acids and derivatives	Carboxylic acids and derivatives	"Amino acids, peptides, and analogues"	Phenylalanine and derivatives
M145T112	(M-H2O-H)-	L-Rhamnose	0.164076	1.09491	0.511372	145.05	111.937	C00507	HMDB0000849	Cytoplasm	Organic oxygen compounds	Organooxygen compounds	Carbohydrates and carbohydrate conjugates	Hexoses
M149T300	(M-H)-	L-Ribulose	0.847791	0.401224	4.15158e-07	149.045	299.773
M161T166_2	(M-H2O-H)-	L-Sorbose	0.901005	0.802712	0.370881	161.045	165.983	C00247	HMDB0001266	Cytoplasm;	Organic oxygen compounds	Organooxygen compounds	Carbohydrates and carbohydrate conjugates	Monosaccharides
M203T260	(M-H)-	L-Tryptophan	0.775813	10.291	0.000794634	203.082	259.507	C00078	HMDB0000929	Extracellular	Organoheterocyclic compounds	Indoles and derivatives	Indolyl carboxylic acids and derivatives	Indolyl carboxylic acids and derivatives
M114T95	(M-H)-	Maleamic acid	0.334815	0.650795	0.0018123	114.02	94.6665
M115T439	(M-H)-	Maleic acid	0.209808	0.888215	0.730095	115.003	439.251	C01384	HMDB0000176	Cytoplasm;Extracellular;Membrane	Organic acids and derivatives	Carboxylic acids and derivatives	Dicarboxylic acids and derivatives	Dicarboxylic acids and derivatives
M365T193	(M+Na-2H)-	Maltitol	0.355547	1.12506	0.0923854	365.108	193.265
M503T404	(M-H)-	Maltotriose	0.547474	0.974742	0.750598	503.162	404.073	C01835	HMDB0001262	Cytoplasm;Extracellular;Lysosome	Organic oxygen compounds	Organooxygen compounds	Carbohydrates and carbohydrate conjugates	Oligosaccharides
M129T372	(M-H)-	Mesaconic acid	0.47242	0.779425	0.00056731	129.019	372.209	C01732	HMDB0000749	Extracellular;Membrane;Mitochondria	Lipids and lipid-like molecules	Fatty Acyls	Fatty acids and conjugates	Methyl-branched fatty acids
M225T58_2	(M-H)-	Myristoleic acid	1.05493	0.928651	0.6852	225.186	57.687	C08322	HMDB0002000	Extracellular;Membrane (predicted from logP)	Lipids and lipid-like molecules	Fatty Acyls	Fatty acids and conjugates	Long-chain fatty acids
M340T140	(M+CH3COO)-	N6-methyladenosine	0.26694	0.896076	0.774903	340.126	140.239		HMDB0004044	Cellular Locations Not Available	"Nucleosides, nucleotides, and analogues"	Purine nucleosides		Purine nucleosides
M282T444	(M-H2O-H)-	N-Acetyl-D-Glucosamine 6-Phosphate	0.211145	0.646519	0.0155242	282.038	443.959	C00357	HMDB0001062	Cytoplasm (predicted from logP)	Organic oxygen compounds	Organooxygen compounds	Carbohydrates and carbohydrate conjugates	Acylaminosugars
M130T398	(M-H)-	N-Acetyl-L-alanine	0.0614851	2.0899	0.354964	130.049	398.074		HMDB0000766	Cytoplasm (predicted from logP);	Organic acids and derivatives	Carboxylic acids and derivatives	"Amino acids, peptides, and analogues"	N-acyl-L-alpha-amino acids
M174T292	(M-H)-	N-Acetyl-L-aspartic acid	0.0404062	1.12738	0.045309	174.041	292.224	C01042	HMDB0000812	Cytoplasm;Mitochondria	Organic acids and derivatives	Carboxylic acids and derivatives	"Amino acids, peptides, and analogues"	Aspartic acid and derivatives
M188T297	(M-H)-	N-Acetyl-L-glutamate	0.323754	0.253527	8.35759e-07	188.056	296.718	C00624	HMDB0001138	Mitochondria	Organic acids and derivatives	Carboxylic acids and derivatives	"Amino acids, peptides, and analogues"	Glutamic acid and derivatives
M280T223	(M+CH3COO)-	N-Acetylmannosamine	0.241647	0.741641	0.00453752	280.104	223.177	C00645	HMDB0001129	Cytoplasm (predicted from logP)	Organic oxygen compounds	Organooxygen compounds	Carbohydrates and carbohydrate conjugates	Acylaminosugars
M308T266_1	(M-H)-	N-Acetylneuraminic acid	0.796949	0.270364	1.01283e-05	308.099	266.412	C00270	HMDB0000230	Cytoplasm;Membrane;Nucleus;Lysosome;	Organic oxygen compounds	Organooxygen compounds	Carbohydrates and carbohydrate conjugates	N-acylneuraminic acids
M189T415	(M-H)-	N-Carbamylglutamate	0.119879	1.08306	0.474466	189.052	414.732
M662T439	(M-H)-	Nicotinamide adenine dinucleotide (NAD)	0.285959	0.41068	1.8954e-05	662.104	438.917	C00003	HMDB0000902	Extracellular;Mitochondria;Nucleus;Endoplasmic reticulum;Peroxisome	"Nucleosides, nucleotides, and analogues"	(5'->5')-dinucleotides		(5'->5')-dinucleotides
M297T113_2	(M-H)-	Nname,cis-9,10-Epoxystearic acid	0.146695	1.35094	0.135723	297.244	112.679
M483T352	(M+CH3COO)-	N,N'-Diacetylchitobiose	0.191897	1.67977	0.0409109	483.184	351.925
M163T25	(M+NH4-2H)-	O-Acetyl-L-serine	0.0614615	1.04285	0.713866	163.075	25.463	C00979	HMDB0003011	Cytoplasm (predicted from logP)	Organic acids and derivatives	Carboxylic acids and derivatives	"Amino acids, peptides, and analogues"	L-alpha-amino acids
M311T135	(2M-H)-	Orotate	0.3057	0.323805	1.124e-06	311.032	134.737	C00295	HMDB0000226	Cytoplasm (predicted from logP)	Organoheterocyclic compounds	Diazines	Pyrimidines and pyrimidine derivatives	Pyrimidinecarboxylic acids
M173T141	(M+Na-2H)-	Oxypurinol	0.701834	3.84757	0.0335951	173.009	140.822	C07599	HMDB0000786/HMDB0002818	Cytoplasm (predicted from logP)	Organoheterocyclic compounds	Imidazopyrimidines/Diazines	Purines and purine derivatives/Pyrimidines and pyrimidine derivatives	Xanthines/Pyrimidones
M277T65	(M-H)-	Pantetheine	0.734976	4.70335	0.000667626	277.122	65.149	C00831	HMDB0003426	Cytoplasm (predicted from logP)	Organic acids and derivatives	Carboxylic acids and derivatives	"Amino acids, peptides, and analogues"	Beta amino acids and derivatives
M93T30	(M-H)-	Phenol	0.150298	1.08398	0.52231	93.0341	29.685	C00146/C15584	HMDB0000228	Cellular Locations Not Available	Benzenoids	Phenols	1-hydroxy-4-unsubstituted benzenoids	1-hydroxy-4-unsubstituted benzenoids
M192T190	(M-H)-	Phenylacetylglycine	1.92914	1.01489	0.800136	192.066	190.106	C05598	HMDB0000821	Cellular Locations Not Available	Organic acids and derivatives	Carboxylic acids and derivatives	"Amino acids, peptides, and analogues"	N-acyl-alpha amino acids
M206T97_2	(M-H)-	Phenylpropionylglycine	0.30214	0.751478	0.0302218	206.082	97.146		HMDB0000860	Cellular Locations Not Available	Organic acids and derivatives	Carboxylic acids and derivatives	"Amino acids, peptides, and analogues"	N-acyl-alpha amino acids
M227T416	(M+CH3COO)-	Phosphoenolpyruvate	0.17062	1.4676	0.0002477	226.996	416.122	C00074	HMDB0000263	Cytoplasm;Mitochondria	Organic acids and derivatives	Organic phosphoric acids and derivatives	Phosphate esters	Phosphate esters
M182T474	(M-H)-	Phosphorylcholine	0.309124	0.996247	0.974291	182.058	474.457	C00588	HMDB0001565	Cytoplasm (predicted from logP)	Organic nitrogen compounds	Organonitrogen compounds	Quaternary ammonium salts	Phosphocholines
M255T78	(M+K-2H)-	Primidone	0.877835	0.852403	0.208023	255.052	77.647
M130T253	(M-H)-	Propionylglycine	0.0485701	1.16902	0.287532	130.051	253.439		HMDB0000783	Cytoplasm (predicted from logP);	Organic acids and derivatives	Carboxylic acids and derivatives	"Amino acids, peptides, and analogues"	N-acyl-alpha amino acids
M243T247	(M-H)-	Pseudouridine	0.135763	1.13643	0.0785171	243.062	247.3	C02067	HMDB0000767	Cytoplasm (predicted from logP)	"Nucleosides, nucleotides, and analogues"	Nucleoside and nucleotide analogues		Nucleoside and nucleotide analogues
M229T306	(M+K-2H)-	Quinate	0.441652	0.808851	0.240694	229.012	305.619	C00296	HMDB0003072	Cytoplasm (predicted from logP)	Organic oxygen compounds	Organooxygen compounds	Alcohols and polyols	Quinic acids and derivatives
M563T476	(M+CH3COO)-	Raffinose	0.378904	1.5744	0.0884636	563.184	475.53	C00492	HMDB0003213	Cytoplasm (predicted from logP)	Organic oxygen compounds	Organooxygen compounds	Carbohydrates and carbohydrate conjugates	Oligosaccharides
M133T388	(M-H2O-H)-	Ribitol	0.0631351	1.11501	0.377448	133.05	388.124	C00474	HMDB0000508	Cytoplasm;Extracellular	Organic oxygen compounds	Organooxygen compounds	Carbohydrates and carbohydrate conjugates	Sugar alcohols
M435T217	(M+CH3COO)-	Riboflavin	0.18155	0.791824	0.238892	435.152	217.269	C00255	HMDB0000244	Extracellular	Organoheterocyclic compounds	Pteridines and derivatives	Alloxazines and isoalloxazines	Flavins
M317T233	(M+CH3COO)-	Ribothymidine	0.145423	2.16863	0.000161087	317.103	232.953		HMDB0000884	Cytoplasm;	"Nucleosides, nucleotides, and analogues"	Pyrimidine nucleosides		Pyrimidine nucleosides
M191T129	(M-H2O-H)-	Sedoheptulose	0.191598	1.39206	0.000195028	191.055	129.061
M173T110	(M-H)-	Shikimate	0.339124	0.920603	0.695426	173.045	110.473	C00493	HMDB0003070	Cytoplasm (predicted from logP)	Organic oxygen compounds	Organooxygen compounds	Alcohols and polyols	Shikimic acids and derivatves
M296T60_1	(M-H)-	S-Methyl-5'-thioadenosine	0.126658	0.969988	0.875943	296.076	59.665	C00170	HMDB0001173	Cytoplasm (predicted from logP)	"Nucleosides, nucleotides, and analogues"	5'-deoxyribonucleosides	5'-deoxy-5'-thionucleosides	5'-deoxy-5'-thionucleosides
M214T306	(M-H)-	sn-Glycerol 3-phosphoethanolamine	0.26966	1.82774	0.0587987	214.049	306.252	C01233	HMDB0000114	Cytoplasm
M283T20	(M-H)-	Stearic acid	0.508775	0.838743	0.277609	283.264	20.21	C01530	HMDB0000827	Cytoplasm;Extracellular;Membrane	Lipids and lipid-like molecules	Fatty Acyls	Fatty acids and conjugates	Long-chain fatty acids
M117T270	(M-H)-	Succinate	0.271431	0.401754	0.000921212	117.019	270.398	C00042	HMDB0000254	Extracellular;Mitochondria;Endoplasmic reticulum;Peroxisome	Organic acids and derivatives	Carboxylic acids and derivatives	Dicarboxylic acids and derivatives	Dicarboxylic acids and derivatives
M341T229	(M-H)-	Sucrose	0.122676	1.68942	0.252224	341.108	228.759	C00089	HMDB0000258/HMDB0125600	Extracellular	Organic oxygen compounds	Organooxygen compounds	Carbohydrates and carbohydrate conjugates	O-glycosyl compounds
M498T157	(M-H)-	Taurochenodeoxycholate	0.163686	0.847788	0.198647	498.29	156.819	C05465	HMDB0000951	Extracellular	Lipids and lipid-like molecules	Steroids and steroid derivatives	"Bile acids, alcohols and derivatives"	Taurinated bile acids and derivatives
M514T207	(M-H)-	Taurocholate	0.0789468	1.07125	0.588566	514.286	206.642	C05122	HMDB0000036	Extracellular	Lipids and lipid-like molecules	Steroids and steroid derivatives	"Bile acids, alcohols and derivatives"	"Trihydroxy bile acids, alcohols and derivatives"
M323T389	(M-H2O-H)-	Trehalose	0.132116	1.24568	0.037551	323.098	388.795	C01083	HMDB0000975	Extracellular	Organic oxygen compounds	Organooxygen compounds	Carbohydrates and carbohydrate conjugates	O-glycosyl compounds
M606T437	(M-H)-	UDP-N-acetylglucosamine	0.464803	7.33787	7.98405e-05	606.075	436.661	C00043	HMDB0000290	Golgi apparatus	"Nucleosides, nucleotides, and analogues"	Pyrimidine nucleotides	Pyrimidine nucleotide sugars	Pyrimidine nucleotide sugars
M303T167_2	(M+CH3COO)-	Uridine	0.220902	1.28754	0.00372896	303.084	166.594	C00299	HMDB0000296	Extracellular;Mitochondria;Nucleus;Lysosome	"Nucleosides, nucleotides, and analogues"	Pyrimidine nucleosides		Pyrimidine nucleosides
M565T449	(M-H)-	Uridine diphosphate glucose(UDP-D-Glucose)	0.372178	8.56321	7.44906e-05	565.047	448.688	C00029	HMDB0000286/HMDB0060079	Endoplasmic reticulum;Golgi apparatus	"Nucleosides, nucleotides, and analogues"	Pyrimidine nucleotides	Pyrimidine nucleotide sugars	Pyrimidine nucleotide sugars
M398T282			4.81844	0.0115044	1.84374e-19	398.13	282.49
M131T141			23.0983	288.456	5.19456e-17	131.071	140.877
M280T259			1.57178	0.0443807	4.84749e-16	280.104	259.082
M597T250			0.829293	0.0179285	5.23322e-16	597.305	249.501
M435T311			1.02798	0.105343	5.3497e-16	435.031	311.317
M439T276_2			3.84576	0.0152418	9.18253e-16	439.193	276.414
M121T132_2			11.4402	21.5646	3.95897e-15	121.029	132.094
M134T197_2			5.1363	0.00359668	1.00415e-14	134.061	196.899
M900T347_2			0.388305	9.52344	1.04008e-14	900.458	347.281
M655T425			0.49877	0.0726192	3.97366e-14	655.293	424.765
M85T139			4.45124	455.721	4.79844e-14	85.0654	139.197
M77T132_2			3.23206	61.2242	6.56022e-14	77.0394	132.47
M283T259			1.74765	0.0864135	8.18196e-14	283.078	258.912
M357T299			1.62801	0.0419687	9.75257e-14	357.104	298.504
M357T286			1.38898	0.112217	9.86158e-14	357.103	285.909
M322T460			1.59397	0.0402538	1.10201e-13	322.045	459.821
M441T261			1.17696	0.090946	1.27913e-13	441.173	261.322
M93T132			1.2628	14.2113	1.51113e-13	93.0339	132.111
M155T243			10.0666	0.293092	1.8972e-13	155.01	242.828
M374T279			1.36367	0.0507718	2.50289e-13	374.086	279.011
M527T291			3.26473	0.114192	4.26484e-13	527.144	291.088
M408T262			1.99408	0.0384529	4.49255e-13	408.132	261.54
M474T202			0.816932	0.0246548	4.92339e-13	474.263	201.646
M280T278			1.0951	0.042704	5.98368e-13	280.104	278.007
M802T277			0.526623	0.0743648	6.43281e-13	802.401	277.438
M337T311			1.43899	0.10507	6.90782e-13	337.055	310.99
M476T200			1.41325	0.0248042	7.25725e-13	476.277	199.827
M150T228			0.651305	0.322638	1.36788e-12	150.055	228.251
M175T455			3.93876	30.2105	2.14549e-12	175.025	455.258
M478T198			2.64248	0.0254977	2.53097e-12	478.294	197.708
M157T455			3.58505	30.3655	2.85958e-12	157.014	455.258
M769T314			0.479051	0.173577	2.92316e-12	768.906	314.299
M245T246			1.7061	37.8686	2.92769e-12	245.084	245.884
M165T127			23.1762	579.423	3.0414e-12	165.056	126.772
M111T241_2			7.7964	0.245443	3.16499e-12	111.02	241.122
M334T141			4.84263	59.991	3.78523e-12	334.151	140.91
M236T177			4.18558	215.704	4.18578e-12	236.093	177.362
M149T326			2.57012	0.386766	4.28444e-12	149.045	325.698
M480T198			1.29256	0.0256563	4.33342e-12	480.308	197.709
M739T173			0.606505	0.174068	4.47518e-12	739.406	173.295
M220T279_1			2.40678	0.0883142	4.71173e-12	220.083	279.309
M307T324			1.16284	0.133658	7.35708e-12	307.085	323.678
M100T260			0.692331	0.0878936	8.33925e-12	100.04	260.092
M186T117			1.56954	11.3949	9.71133e-12	186.077	117.46
M119T260			2.19176	0.237927	1.04242e-11	119.035	260.342
M413T434			0.430116	0.196199	1.0536e-11	412.979	433.766
M367T323			3.67015	0.0671294	1.08162e-11	367.107	323.125
M420T134			0.855227	0.320945	1.27524e-11	420.101	134.121
M553T134			0.858746	0.0662492	1.27946e-11	553.128	133.732
M308T300			1.5118	0.121066	1.40545e-11	308.099	300.356
M571T312			0.704085	0.185961	1.7296e-11	570.965	312.277
M217T433			0.581447	0.269656	1.88644e-11	216.909	433.041
M80T433			1.30376	0.218407	2.01779e-11	79.9569	433.3
M299T321			1.44681	0.0628673	2.21264e-11	299.099	320.848
M375T311			1.5008	0.153073	2.56792e-11	375.01	310.677
M297T173			0.355346	7.46269	2.63887e-11	297.182	172.847
M67T242			0.458368	0.220824	2.74495e-11	67.0292	241.702
M237T433			0.382385	0.120988	2.76555e-11	236.884	432.743
M195T433			1.57796	0.144622	2.96777e-11	194.927	432.942
M285T325			0.603628	0.190552	2.96925e-11	285.082	324.537
M455T433			0.705871	0.514955	3.03235e-11	455.072	432.948
M131T456			0.690064	7.04764	3.29276e-11	131.034	455.846
M556T191			1.33722	0.0276787	3.66583e-11	556.316	190.803
M363T196			1.03839	0.0154601	3.84355e-11	363.156	196.454
M175T433			1.09269	0.373531	3.98763e-11	174.937	433.439
M418T248			1.70982	0.184232	4.20506e-11	418.11	248.159
M527T328			1.2286	0.13461	4.21445e-11	527.144	327.632
M414T241			0.504666	0.154254	4.27539e-11	414.19	241.25
M171T347			0.860419	6.01077	4.33521e-11	171.027	346.579
M582T461			0.475683	0.220294	4.49904e-11	582.071	461.499
M186T240_1			8.29635	664.883	4.72339e-11	186.046	240.05
M140T225			0.962158	0.202703	6.07202e-11	140.01	224.881
M858T354_1			1.63076	46.0999	6.30037e-11	857.994	353.907
M128T301			2.11424	0.253492	6.57267e-11	128.035	301.029
M427T130			1.46462	13.7432	6.62089e-11	427.125	130.26
M568T277			1.70147	0.036753	7.72514e-11	568.17	277.401
M103T244			0.676704	0.28425	8.29757e-11	103.04	244.001
M568T259			1.25835	0.0921456	8.35403e-11	568.17	259.047
M359T299			0.904683	0.1346	8.67755e-11	359.119	299.13
M661T445			1.2118	0.266992	8.8725e-11	661.074	444.985
M679T446			0.517376	0.33184	9.41979e-11	679.085	445.651
M343T159			1.05819	0.265772	9.43386e-11	343.044	158.559
M479T199			1.36184	0.0149531	9.55643e-11	479.297	198.636
M97T433_2			5.11112	0.22817	9.65786e-11	96.9597	433.16
M452T342			0.279788	0.23642	1.20446e-10	451.737	341.549
M348T263			0.928883	0.101561	1.26508e-10	348.111	263.454
M500T197			0.668529	0.0507674	1.35044e-10	500.277	197.068
M112T433			0.665853	0.243999	1.40047e-10	111.947	433.16
M398T259			0.940235	0.259365	1.47853e-10	398.13	259.368
M311T241			1.33885	0.294421	1.52721e-10	311.027	241.122
M99T433			0.944937	0.242677	1.60329e-10	98.9555	433.041
M214T120			1.28284	0.0748338	1.72913e-10	214.058	120.001
M267T244			0.644552	8.9325	1.77928e-10	267.023	244.034
M375T143			0.642323	3.90775	1.80667e-10	375.094	143.41
M858T354_2			1.1724	50.011	1.86987e-10	858.495	353.841
M591T369			0.831603	25.7931	1.99761e-10	591.178	368.553
M155T294			0.950218	0.30354	2.00248e-10	155.009	293.82
M850T434			0.397464	0.239068	2.01288e-10	850.127	434.172
M669T311			0.604364	0.181954	2.02609e-10	668.942	311.001
M626T255			0.253588	0.275826	2.06261e-10	626.164	255.189
M345T256			2.13251	0.30057	2.06501e-10	345.059	256.253
M119T433			0.347974	0.471168	2.12994e-10	118.941	433.16
M350T98			0.609055	5.59687	2.2492e-10	349.983	97.786
M465T252			1.93633	0.205132	2.3683e-10	465.1	252.281
M627T257			0.492597	0.246548	2.47513e-10	627.16	256.539
M362T158			1.27373	9.18595	2.71244e-10	362.105	158.078
M177T299			3.09412	0.281316	2.86996e-10	177.041	299.104
M183T225			1.37511	0.235711	2.94392e-10	183.015	224.991
M775T173			0.365732	0.154764	3.15709e-10	775.384	173.356
M1053T298_1			0.550189	19.9543	3.25597e-10	1052.61	298.101
M227T176			0.731417	7.3034	3.39052e-10	226.997	175.806
M228T175			1.26114	0.0632088	3.42878e-10	228.028	174.702
M159T263			0.923947	0.538576	3.4869e-10	159.03	262.739
M98T433			0.385801	0.253251	3.76422e-10	97.9593	432.996
M903T342			0.852589	0.23583	3.85984e-10	903.484	341.876
M242T245			1.09429	0.481957	3.90683e-10	242.078	244.642	C00475	HMDB0000089	Extracellular;Mitochondria;Nucleus;Lysosome	"Nucleosides, nucleotides, and analogues"	Pyrimidine nucleosides		Pyrimidine nucleosides
M434T144			0.619795	10.4812	3.92565e-10	434.135	143.543
M857T354			1.67729	61.7725	4.44001e-10	857.493	353.553
M194T228			1.70318	0.303709	4.54509e-10	194.046	228.251
M481T346			0.584584	2.12112	4.86275e-10	481.117	345.557
M202T184			2.47408	182.452	5.15223e-10	202.108	183.888
M279T32			1.22142	14.6133	5.55538e-10	279.068	31.7605
M533T369			0.353923	3.9254	5.79739e-10	533.172	368.553
M371T242_2			0.404997	0.323917	6.10242e-10	370.994	242.27
M515T282			0.641246	17.1478	6.31312e-10	515.172	282.338
M359T324			0.891495	0.0853789	6.34602e-10	359.119	324.488
M555T143			0.367096	17.3519	6.3728e-10	555.193	143.304
M155T273			2.01693	0.203873	6.48661e-10	155.01	272.914
M225T179			0.408441	2.80098	7.69039e-10	225.024	179.437
M111T273			1.05108	0.323156	7.85878e-10	111.019	273.34
M902T444			1.09417	0.106635	7.8791e-10	902.166	444.16
M159T140			0.92058	0.324033	8.42939e-10	159.102	139.7
M260T198			0.704967	0.161549	8.74146e-10	260.054	197.709
M336T137			2.71115	71.0597	8.78627e-10	336.13	136.761
M315T229			0.581331	0.134504	8.8539e-10	315.037	228.784
M423T259_2			0.289331	0.137514	9.40343e-10	423.161	259.002
M255T433			0.275171	0.239704	9.65961e-10	254.895	432.8
M221T96_1			3.86944	82.9806	9.81254e-10	221.012	95.979
M495T255			1.19289	0.201168	1.01284e-09	495.111	254.712
M186T257			3.79094	159.986	1.01893e-09	186.046	256.844
M464T422			0.347324	2.26597	1.07972e-09	464.125	422.337
M285T143			0.935883	9.33698	1.25328e-09	285.037	143.107
M664T504			0.478981	0.14102	1.27763e-09	664.233	504.149
M324T101			1.02067	0.172414	1.33211e-09	324.094	100.543
M533T311			0.60585	0.122509	1.36563e-09	533.009	310.687
M358T294			0.598111	0.152178	1.40997e-09	358.107	294.103
M719T203			0.452317	0.0829887	1.41071e-09	719.393	202.87
M119T127			6.1765	55.4518	1.46116e-09	119.05	127.152
M500T284			2.3261	37.516	1.48825e-09	500.162	283.837
M210T132			1.20709	0.149218	1.57891e-09	210.044	131.884
M508T281			0.575184	0.524609	1.64743e-09	508.108	281.34
M924T445			0.72407	0.281607	1.65728e-09	924.148	444.771
M358T179			1.10715	0.306691	1.65872e-09	358.055	178.777
M483T110			0.806678	6.8051	1.86956e-09	483.173	110.441
M330T161			1.02254	14.3449	1.87955e-09	330.115	160.929
M481T438			0.251383	2.52783	1.91993e-09	481.098	438.014
M68T239			0.33987	0.23349	2.01494e-09	68.0135	239.386
M473T313			0.979311	0.194526	2.18748e-09	472.988	312.605
M314T40			1.33719	3.1832	2.25657e-09	314.034	39.783
M528T373			0.378169	0.503654	2.49863e-09	528.205	373.235
M360T142			0.667907	5.59231	2.49933e-09	360.111	142.231
M229T144			1.09504	4.99691	2.50868e-09	229.072	143.543
M351T265			0.517676	0.335583	2.74092e-09	351.177	265.253
M248T248			0.398264	6.12959	3.09184e-09	248.082	248.167
M978T411			0.347446	0.307521	3.15768e-09	977.977	411.353
M1052T298			0.49081	15.8774	3.40171e-09	1052.11	297.834
M466T249			0.878104	0.259184	3.42966e-09	466.103	249.172
M172T200			0.528365	11.414	3.52281e-09	172.097	199.706
M296T110			0.872664	0.347161	3.5371e-09	296.082	109.823
M601T444			6.90514	0.216734	3.57453e-09	601.107	443.959
M345T437			0.39634	8.53974	3.67202e-09	345.094	437.384
M87T456			0.486311	8.94295	4.14706e-09	87.0445	455.831
M484T196			2.80399	0.00731195	4.26047e-09	484.146	196.387
M215T232			0.292766	4.19353	4.74202e-09	215.073	231.938
M406T177			0.38251	0.209673	5.05799e-09	406.234	176.617
M200T243			0.398504	0.197836	5.06787e-09	200.166	242.828
M185T464			0.444676	0.281145	5.24513e-09	184.985	464.116
M623T445			0.94147	0.482865	5.40788e-09	623.089	445.37
M105T354			0.502522	1.98459	5.87428e-09	105.019	353.536
M354T155			0.828963	8.55024	6.16137e-09	354.118	155.28
M541T266			0.218366	2.57969	6.19784e-09	541.361	265.808
M173T80			6.97895	10.1046	6.37621e-09	173.02	79.74
M290T144			2.16321	2.60416	6.41282e-09	290.088	143.649
M399T180			0.754218	0.0993889	6.64961e-09	399.179	180.462
M567T259			0.62087	0.103158	6.66217e-09	567.173	259.188
M1039T343_1			0.442018	0.354122	6.67317e-09	1038.56	342.94
M603T455_1			0.304603	0.283575	6.74542e-09	602.767	454.857
M326T119			1.32118	15.5242	7.21565e-09	326.124	118.73
M620T462			0.353749	0.432346	7.56721e-09	620.047	462.295
M513T353			0.40742	4.17637	7.56787e-09	513.194	352.624
M537T259			0.742897	0.132241	7.58741e-09	537.163	258.701
M1053T298_2			0.436491	11.8114	7.58959e-09	1053.11	298.113
M1006T399_1			0.51906	0.146396	7.60662e-09	1005.99	399.017
M415T40			1.68629	0.0708191	7.70494e-09	415.306	39.766
M521T171			0.934431	0.0210553	7.9405e-09	521.298	170.859
M683T202			0.987717	0.0951804	8.56958e-09	683.415	202.139
M333T242			3.45799	0.385987	8.61867e-09	333.009	241.702
M443T394			2.18418	0.638158	8.62657e-09	443.141	393.72
M161T321			1.53851	0.502281	8.66104e-09	161.045	321.135
M186T258			0.233977	0.397206	9.02978e-09	186.15	258.24
M1014T420_1			0.554824	0.226406	9.07626e-09	1013.99	419.812
M448T259			1.21171	0.0796946	9.28556e-09	448.162	259.33
M345T328			0.464714	4.99011	9.62316e-09	345.104	328.087
M274T285			0.69189	15.3791	9.63258e-09	274.062	284.895
M519T172			0.560971	0.0414446	9.63583e-09	519.285	172.339
M804T444			0.707028	0.0828941	9.63778e-09	804.187	443.721
M174T399			0.682591	29.6032	9.90399e-09	174.04	398.681
M393T141			0.721925	5.89622	9.99169e-09	393.104	140.88
M269T266			1.01557	0.204154	1.03413e-08	269.088	266.01
M1185T134			0.254952	0.285972	1.03579e-08	1184.63	133.831
M372T255			1.37737	0.358722	1.08391e-08	372.079	255.276
M361T40			1.28494	0.0445201	1.08486e-08	361.258	40.493
M365T470			0.368849	0.233324	1.09661e-08	365.054	469.501
M113T456			0.541267	3.2354	1.14181e-08	113.024	455.994
M198T140_2			0.629495	7.27222	1.15843e-08	198.088	139.681
M337T433			0.366185	0.242591	1.16182e-08	336.859	432.743
M936T321			0.355869	0.407908	1.19043e-08	935.517	320.501
M298T102			0.201397	0.3954	1.23251e-08	297.913	102.427
M377T50			1.45234	0.299503	1.32714e-08	377.237	50.148
M631T309_2			0.406862	0.16682	1.39353e-08	630.986	309.404
M385T265_1			0.427677	0.430149	1.39799e-08	385.161	264.577
M75T299			1.35629	0.369962	1.43366e-08	75.0086	298.618
M157T433			0.377594	0.354072	1.48056e-08	156.926	432.995
M259T172			2.41672	10.3933	1.52368e-08	259.059	172.011
M687T463			0.110493	1.66185	1.56136e-08	687.104	463.331
M674T295			0.343705	0.196765	1.60324e-08	674.142	295.344
M337T471			1.27453	0.307258	1.60588e-08	337.041	470.948
M464T314			0.421518	7.94515	1.61087e-08	463.954	314.167
M499T433			0.404688	0.428617	1.64811e-08	499.179	432.948
M614T176			0.362577	0.128427	1.7582e-08	614.357	175.856
M429T299			3.28452	10.6611	1.85636e-08	429.125	299.109
M316T278			0.745879	15.8504	1.85673e-08	316.121	278.092
M137T139			0.410766	0.251179	1.90853e-08	137.083	138.619
M804T344			0.276094	2.68686	2.0081e-08	804.456	344.039
M449T260			2.65463	0.0504851	2.07703e-08	449.159	259.659
M530T421			0.373014	3.83569	2.13199e-08	530.22	420.783
M590T369			0.26382	4.133	2.27356e-08	590.191	368.553
M366T321			2.19171	0.595152	2.61236e-08	366.105	321.247
M176T97			1.14595	5.13128	2.61799e-08	176.071	96.5505
M97T433_1			0.252534	0.284385	2.67384e-08	96.6613	433.101
M317T59			0.523006	3.05363	2.70858e-08	317.198	58.5315
M442T290			0.864795	6.52308	2.73375e-08	442.121	290.384
M1039T344			0.429515	0.34905	2.79097e-08	1038.89	343.682
M963T309			0.23035	0.303611	2.89612e-08	962.871	309.422
M457T381			0.592649	0.211346	3.03636e-08	457.121	381.194
M589T169			0.653175	0.248187	3.14254e-08	589.135	168.989
M421T346			0.686514	1.95452	3.24747e-08	421.096	345.597
M283T294			0.784712	0.183899	3.30345e-08	283.03	294.46
M215T225			1.24609	0.281588	3.51752e-08	215.042	224.563
M187T325			0.327085	0.453943	3.56076e-08	187.072	324.537
M227T160			0.903543	5.83102	3.59018e-08	227.054	159.729
M1014T420_2			0.448362	0.2659	3.69648e-08	1014.49	420.283
M262T444			0.34126	0.264418	3.76507e-08	262.093	443.721
M603T455_2			0.233798	0.287155	3.90038e-08	603.268	454.857
M391T486			0.684681	0.0557502	4.03991e-08	391.033	486.055
M357T429			1.53819	0.622285	4.12641e-08	357.104	428.591
M429T167			0.794904	0.331377	4.1387e-08	429.096	166.703
M489T332			1.25132	0.422258	4.17404e-08	489.147	331.766
M597T433			0.331867	0.565418	4.30082e-08	597.148	433.441
M272T318			0.290489	4.90438	4.30189e-08	272.054	317.698
M389T244			1.87865	47.2031	4.34538e-08	389.095	244.27
M170T297			0.627519	0.489282	4.35063e-08	170.045	297.152
M127T242			0.495898	0.306465	4.49964e-08	127.015	241.702
M102T291			0.306577	7.42241	4.84039e-08	102.019	291.299
M373T158			2.08749	0.240462	4.87397e-08	373.055	157.923
M137T157			1.45588	0.581974	4.98433e-08	137.035	156.907
M406T435			0.520778	0.613083	5.08416e-08	406.066	434.691
M125T143			0.81736	0.506815	5.1866e-08	125.024	143.234
M337T144			2.3763	24.9299	5.18925e-08	337.114	144.05
M562T314			0.390994	11.263	5.26905e-08	561.932	313.817
M668T290			0.858984	0.53846	5.35788e-08	668.149	289.509
M365T143			1.85812	7.07734	5.36389e-08	365.109	143.119
M220T262			5.12999	0.1441	5.38273e-08	220.083	261.931
M236T438			0.281242	2.17014	5.53764e-08	235.992	438.031
M257T348			0.98816	0.630241	5.70695e-08	257.055	347.846
M155T242			0.536424	0.342469	5.7194e-08	154.529	241.702
M505T110			0.424293	3.97153	5.7205e-08	505.156	110.491
M315T98_1			0.281583	0.227346	5.96968e-08	314.873	97.762
M891T333_2			0.345013	0.352147	6.07892e-08	891.496	333.176
M185T263			0.53319	0.320261	6.35095e-08	185.045	262.541
M96T225			0.220361	0.384235	6.39582e-08	96.0198	224.563
M251T225			0.292096	0.289794	6.40773e-08	251.019	224.544
M423T281			0.615917	17.5159	6.49655e-08	423.162	281.38
M559T92			0.383629	0.219811	6.56291e-08	559.232	91.703
M573T278			0.801117	0.483935	6.57871e-08	573.216	278.27
M219T36			0.603574	4.43575	6.97478e-08	219.175	36.206
M278T225			0.307725	0.236103	7.09578e-08	278.038	224.984
M510T249			0.523373	0.20209	7.45665e-08	510.122	248.52
M427T179			0.973357	3.8041	7.62483e-08	427.101	178.612
M542T293			0.580236	0.229817	7.66932e-08	542.156	292.536
M957T387			0.274541	0.152647	7.99449e-08	957.35	387.471
M229T235			0.527945	0.158528	8.00005e-08	229.072	234.913
M611T347			0.367152	0.490175	8.04385e-08	611.183	346.546
M256T352			0.77863	0.618334	8.42649e-08	256.094	351.861
M161T143			1.4346	2.5364	8.51948e-08	161.045	142.88
M302T175			0.454775	1.46976	8.58392e-08	302.067	175.208
M192T99			0.615487	0.358982	8.61483e-08	192.089	99.433
M314T372			0.27198	1.85244	8.90145e-08	314.075	371.776
M817T129			1.1533	0.309759	8.9405e-08	816.58	128.591
M523T92			0.81591	0.165134	9.01368e-08	523.255	92.2895
M185T31			0.766832	23.4617	9.01688e-08	185.026	31.0835
M222T261			0.585052	0.137362	9.05687e-08	222.087	260.945
M378T50			0.770089	0.272589	9.20456e-08	378.239	50.148
M1038T343			0.325041	0.331544	9.46443e-08	1038.22	343.194
M466T336			0.243722	1.98333	9.64615e-08	466.129	335.873
M536T429			0.320985	3.13812	1.00039e-07	536.141	428.933
M970T434			0.219935	0.301592	1.01173e-07	970.077	433.561
M155T463			0.609243	3.61854	1.01961e-07	154.975	463.486
M148T197			0.753945	0.0543004	1.02281e-07	148.041	197.141
M145T259_1			0.271622	0.374444	1.03159e-07	145.014	258.546
M112T134			2.02589	0.380205	1.03378e-07	112.015	134.121
M156T208			0.425088	0.339975	1.03425e-07	156.066	208.13
M457T433_1			0.264898	0.290325	1.06539e-07	456.808	432.743
M1006T443_1			0.491202	0.251927	1.08929e-07	1005.51	443.085
M87T143			7.26626	7.97904	1.1291e-07	87.0086	142.656
M119T299			1.50279	0.301894	1.16102e-07	119.035	298.504
M296T301			0.372753	0.156855	1.17069e-07	296.135	300.996
M1089T420_2			0.328295	0.311184	1.17401e-07	1089.05	420.328
M658T441_2			0.185061	0.331647	1.18836e-07	658.067	441.094
M365T114			0.504167	0.176633	1.22782e-07	365.181	114.314
M555T111			0.322773	4.23676	1.23971e-07	555.328	110.588
M503T445			1.03879	0.177055	1.23999e-07	503.128	444.892
M177T93			3.14427	0.122862	1.25083e-07	177.041	92.8565
M353T432			0.153943	0.328418	1.27958e-07	352.833	432.439
M1013T420			0.47603	0.172329	1.29786e-07	1013.49	419.68
M400T160			1.05154	0.255229	1.32884e-07	400.074	160.107
M372T179_2			0.858587	0.335365	1.36896e-07	372.07	178.787
M230T176			0.735937	0.0953034	1.37374e-07	230.025	175.941
M280T140			0.552764	0.36571	1.40891e-07	280.105	139.799
M253T99			1.03554	0.414756	1.42518e-07	252.984	98.552
M523T110			0.375094	2.36817	1.45082e-07	523.339	110.33
M177T248			0.471284	0.239873	1.4525e-07	176.991	247.568
M538T259			1.59556	0.105936	1.48637e-07	538.159	258.85
M395T380			0.96584	27.7073	1.49136e-07	395.13	379.776
M497T294			1.90157	0.525244	1.51938e-07	497.127	294.299
M188T28_2			4.62093	0.496362	1.53176e-07	188.01	28.284
M275T285			1.41804	21.3136	1.54022e-07	275.058	285.217
M140T134_2			4.96193	0.380368	1.5931e-07	140.01	134.121
M207T180			0.232128	2.46961	1.59724e-07	207.014	179.745
M286T161			0.539388	2.71843	1.66073e-07	286.07	160.538
M830T217			0.404357	0.277332	1.73598e-07	829.538	217.096
M431T439			0.711012	0.204234	1.77291e-07	431.027	438.81
M191T334			0.484582	0.489051	1.78418e-07	191.019	333.627
M457T349			0.388728	0.311017	1.85042e-07	457.177	349.361
M225T423			0.16505	1.87144	1.86717e-07	225.099	423.492
M178T285			1.21104	0.484876	1.90374e-07	178.044	285.12
M437T422			0.26518	1.95091	1.90786e-07	437.107	422.075
M247T323			0.457204	0.392991	1.97597e-07	247.063	323.322
M179T354			3.07302	0.725393	2.01749e-07	179.056	353.632
M407T502			0.359125	0.174634	2.0944e-07	407.005	502.058
M133T319			0.334485	0.376845	2.11341e-07	133.05	318.993
M126T297			0.608731	0.494633	2.14523e-07	126.003	296.544
M82T433			0.23842	0.277735	2.17682e-07	81.9527	432.942
M391T371			0.135872	0.492913	2.24015e-07	390.988	371.395
M738T314			0.222859	2.58677	2.27867e-07	737.796	313.51
M405T471			0.376279	0.312787	2.28234e-07	405.066	470.844
M405T444			0.347626	0.231525	2.30934e-07	405.15	444.168
M452T299			0.536073	0.168411	2.42063e-07	452.142	299.238
M401T166			0.511322	2.58587	2.44775e-07	401.1	166.033
M497T125_1			0.501558	6.80399	2.45709e-07	497.108	125.035
M382T446			0.789393	0.558507	2.56848e-07	382.052	445.651
M701T291			0.707242	0.29489	2.57376e-07	701.177	290.74
M372T277_2			0.437176	2.08985	2.57649e-07	372.106	277.463
M851T392			0.422709	0.233018	2.58065e-07	851.231	391.894
M552T278			0.530546	0.206414	2.66617e-07	552.175	278.099
M336T47			0.84359	17.6694	2.667e-07	336.054	47.303
M323T444			0.433858	0.302063	2.68796e-07	323.03	443.509
M952T312			0.169889	2.47478	2.83706e-07	951.73	311.965
M365T314			0.496426	0.13727	2.85407e-07	364.944	313.869
M233T148			0.811128	0.628358	2.91195e-07	233.104	147.587
M977T412			0.329462	0.269083	2.91955e-07	977.477	412.103
M397T291			0.655585	0.274566	2.92321e-07	397.116	290.99
M526T292			1.49094	0.165543	2.93455e-07	526.146	291.589
M1119T313			0.186893	1.69924	3.0161e-07	1118.66	312.89
M501T127			0.361638	3.79408	3.01851e-07	501.127	127.237
M130T80			0.79984	7.93559	3.05184e-07	130.014	79.693
M123T120			2.11765	13.0966	3.08851e-07	123.045	119.691
M532T228			0.231151	0.35589	3.122e-07	532.131	228.082
M578T369_2			0.478986	5.66541	3.13995e-07	578.194	368.552
M132T197			0.86418	0.023561	3.1459e-07	132.045	196.62
M428T291			0.567367	0.291093	3.15911e-07	428.106	290.59
M681T338			0.180888	0.3845	3.17664e-07	681.325	338.104
M429T323			1.98162	10.3984	3.21729e-07	429.125	323.137
M177T99_1			0.279096	0.326739	3.2296e-07	176.928	99.412
M805T344_2			0.196784	2.90858	3.26269e-07	805.457	343.6
M234T97			1.03689	3.13907	3.30472e-07	234.077	96.543
M343T178			1.79554	0.25841	3.30657e-07	343.045	178.136
M214T270			0.483892	8.26115	3.39332e-07	214.083	270.177
M188T393			1.27073	145.936	3.50957e-07	188.056	392.511
M339T430			1.29438	0.547806	3.51115e-07	339.093	429.876
M128T309			0.725068	17.7598	3.52884e-07	128.071	309.096
M1176T450			0.230053	0.236691	3.56727e-07	1175.54	450.348
M845T126			2.70197	0.306592	3.79118e-07	844.609	125.95
M125T99_2			2.95941	49.132	3.83514e-07	125.06	98.732
M175T98			0.896149	0.42081	3.90631e-07	175.007	97.7015
M126T243			0.390907	0.282922	4.09482e-07	126.007	242.511
M421T292			0.889858	0.468668	4.27149e-07	421.096	291.574
M1005T399			0.486535	0.13487	4.30105e-07	1005.49	398.69
M471T129			1.26585	34.3263	4.31447e-07	471.151	128.788
M184T196_2			4.76018	1.68125	4.3282e-07	184.098	196.207
M111T241_1			0.398405	0.277746	4.36808e-07	110.677	240.951
M299T160			0.43106	0.508564	4.52585e-07	299.037	159.958
M217T241			0.444815	0.362677	4.56687e-07	216.981	240.542
M474T445			0.847884	0.256224	4.69258e-07	474.066	444.787
M205T323			0.528729	0.279511	4.73243e-07	205.053	323.133
M262T377			0.666589	0.662169	4.73618e-07	262.093	376.621
M470T212			0.313823	0.475889	4.94137e-07	470.252	211.803
M683T289			0.31178	0.470723	4.95888e-07	683.16	289.154
M406T102			1.15655	14.6634	4.97492e-07	406.116	101.63
M872T435			0.259173	0.468143	5.24437e-07	872.108	434.769
M579T463			0.338594	0.443777	5.41538e-07	579.021	463.44
M561T369			0.31284	3.42954	5.46809e-07	561.17	368.553
M819T129			2.67048	0.266724	5.48946e-07	818.594	128.888
M413T269			0.949872	6.70142	5.51181e-07	413.13	269.307
M288T382			0.298962	3.95279	5.59213e-07	288.072	381.863
M936T320_2			0.410164	0.413186	5.59609e-07	936.185	320.32
M169T318			0.857982	0.140775	5.65252e-07	168.991	317.679
M1039T343_2			0.33856	0.333121	5.7005e-07	1039.22	343.204
M487T376			0.898751	0.594641	5.81779e-07	487.178	376.221
M238T103			0.310023	0.456822	6.06611e-07	237.946	102.561
M671T315			0.441954	0.21249	6.10195e-07	670.937	314.502
M431T161			0.944296	5.60279	6.14969e-07	431.122	161.106
M602T302			0.34346	0.23585	6.18572e-07	602.232	302.349
M388T458			0.974496	0.276669	6.22502e-07	388.065	457.639
M445T464			0.31299	0.282989	6.22951e-07	445.015	464.116
M396T211			0.248709	0.270372	6.25869e-07	396.216	211.154
M467T111			0.32852	2.56287	6.31084e-07	467.142	110.789
M523T134			0.639225	0.202694	6.45076e-07	523.114	134.222
M244T69			1.41606	4.38489	6.50611e-07	243.992	68.869
M247T49			0.954276	9.99774	6.50815e-07	247.063	49.152
M383T166			0.76336	5.93017	6.56404e-07	383.108	166.033
M172T134_2			2.52633	0.430022	6.69887e-07	172.036	134.121
M442T351			0.656186	0.597434	6.71154e-07	442.168	350.551
M247T126			1.0829	7.03282	7.14882e-07	247.058	125.696
M624T161			0.132008	0.457992	7.21341e-07	624.387	161.318
M140T134_1			0.301918	0.288274	7.26104e-07	139.576	134.097
M281T100			0.816238	0.212851	7.30213e-07	281.089	99.501
M519T381			0.649377	2.94706	7.39141e-07	519.158	380.963
M204T160			7.36395	32.2445	7.49142e-07	204.066	160.345	C02043	HMDB0000671	Cellular Locations Not Available	Organoheterocyclic compounds	Indoles and derivatives	Indolyl carboxylic acids and derivatives	Indolyl carboxylic acids and derivatives
M803T346			0.33802	2.31915	7.52926e-07	802.957	345.895
M330T278			0.426177	5.86708	7.6337e-07	330.117	278.29
M437T206			0.308922	3.45379	7.63376e-07	437.129	205.959
M534T284			0.613969	0.357898	7.71429e-07	534.158	284.5
M362T139			0.621373	0.169909	7.77172e-07	362.181	139.229
M946T445			0.411583	0.516549	7.88726e-07	946.131	445.454
M220T191			1.30609	8.62113	7.92061e-07	220.064	190.748
M742T314			0.410597	11.2748	7.98611e-07	741.857	313.8
M120T78			0.719736	2.14576	8.11263e-07	120.045	77.585
M219T433			0.196607	0.364698	8.21608e-07	218.906	432.945
M311T64_2			1.61946	0.299291	8.22925e-07	311.26	64.4385
M1089T420_1			0.290535	0.334359	8.32155e-07	1088.54	419.988
M334T98			0.371615	3.68862	8.35169e-07	333.989	97.6515
M289T242			0.492257	0.458736	8.41239e-07	289.019	241.702
M384T63			0.438682	0.361497	8.51286e-07	384.275	62.886
M172T80			0.347988	7.22307	8.56701e-07	172.482	79.842
M177T143			2.26764	0.451846	8.64887e-07	177.04	142.542
M215T29			2.14555	45.0368	9.18486e-07	215.072	28.8315
M336T471			0.619928	0.320164	9.22837e-07	336.044	471.404
M910T346_1			0.162868	2.23743	9.27659e-07	909.931	345.795
M267T319			0.610062	0.101627	9.41389e-07	266.968	319.014
M243T462			0.176667	1.59087	9.46238e-07	242.991	461.858
M255T323			0.322687	0.344348	9.65885e-07	255.072	322.828
M936T320_1			0.429938	0.468062	9.66965e-07	935.853	319.638
M337T353			1.10933	0.398191	9.69017e-07	337.078	353.417
M433T296			0.39236	0.395996	9.82372e-07	433.114	295.774
M730T435			1.69202	0.291941	9.84519e-07	730.176	434.818
M229T28			3.10102	89.631	1.0106e-06	229.088	28.3095
M373T179			4.4691	0.334358	1.01075e-06	373.055	179.291
M361T95			0.75899	6.71098	1.02535e-06	361.019	95.397
M485T109			0.32484	2.24415	1.03796e-06	485.287	109.241
M177T284			5.25803	0.473344	1.06457e-06	177.041	284.5
M429T267			2.51656	3.77009	1.08839e-06	429.125	267.421
M381T133			0.584908	4.68534	1.11945e-06	381.106	133.32
M251T135			0.562557	0.376804	1.12358e-06	251.019	134.638
M937T320			0.315607	0.421306	1.15478e-06	936.52	319.638
M407T255			0.652587	6.56095	1.15815e-06	407.101	255.299
M752T435			0.372696	0.51051	1.16122e-06	752.158	435.331
M113T80			1.69708	9.20309	1.18722e-06	112.999	79.761
M758T197			0.73539	0.135734	1.20223e-06	757.503	196.507
M371T178			0.625793	0.413285	1.21026e-06	371.039	177.727
M409T313			1.12334	1.5526	1.22759e-06	408.911	312.599
M422T309			0.440158	9.37059	1.2301e-06	422.003	309.413
M219T470			0.403431	0.134907	1.23406e-06	219.012	469.548
M129T199			0.90219	1.83748	1.25028e-06	129.019	199.236
M883T311_2			0.164377	3.55091	1.25381e-06	883.276	311.298
M951T346_1			0.302854	2.62052	1.25823e-06	950.933	345.841
M289T36			1.34473	0.187747	1.27807e-06	288.952	36.2015
M165T298			0.742698	9.88394	1.32776e-06	165.022	298.113
M752T380			0.268975	0.527531	1.33379e-06	752.156	379.664
M530T260			0.691918	0.2001	1.33384e-06	530.174	260.194
M347T434			0.237069	0.527891	1.34147e-06	346.951	434.172
M855T313			0.142641	1.80797	1.34426e-06	854.743	313.213
M142T143			2.88005	0.436353	1.37983e-06	142.051	143.471
M210T319			0.705137	1.80976	1.38932e-06	210.125	318.629
M1113T493			0.268297	0.289585	1.4457e-06	1113.02	493.42
M529T296			0.687196	0.356904	1.4601e-06	529.153	296.009
M1114T493_1			0.269937	0.27586	1.46209e-06	1113.52	493.42
M254T135			0.711215	0.251953	1.47235e-06	254.04	134.748
M282T44			5.6266	0.245348	1.4994e-06	282.253	44.36
M541T464			0.393536	0.468442	1.50075e-06	541.035	463.928
M126T125			1.10193	0.323444	1.50544e-06	126.019	125.272
M186T32			1.26777	26.0639	1.53371e-06	186.459	31.7605
M634T442			1.51016	0.262876	1.55721e-06	634.118	441.724
M483T128			0.53664	0.264094	1.56782e-06	483.135	128.071
M293T138			1.19264	9.60634	1.57723e-06	293.124	137.519
M378T134			0.714413	0.215062	1.58757e-06	378.043	133.551
M187T98			0.403725	2.10872	1.59455e-06	187.097	98.369
M349T242			0.786171	0.47928	1.62201e-06	348.983	241.702
M183T62			0.643848	3.16798	1.62781e-06	183.139	62.074
M295T464			0.123287	2.47259	1.63875e-06	294.908	464.089
M349T130			1.50259	18.1404	1.64577e-06	349.104	129.637
M845T145			2.64797	0.396348	1.64698e-06	844.609	144.701
M456T288			0.483188	1.93281	1.65309e-06	456.136	287.507
M532T287			1.7889	0.495578	1.65407e-06	532.153	286.527
M327T300			0.434032	0.433441	1.66037e-06	327.086	300.079
M801T464			0.23908	0.268054	1.71474e-06	801.067	464.113
M196T262			0.215171	0.482838	1.72174e-06	196.048	261.784
M239T200			0.455889	3.8857	1.75066e-06	239.009	200.083
M831T126			0.855992	0.321101	1.75435e-06	830.594	126.392
M237T112_2			0.974521	0.142327	1.78234e-06	237.062	112.343
M1097T445			0.192265	0.342277	1.7984e-06	1097.06	444.787
M393T346			0.386308	1.62674	1.80915e-06	393.101	346.261
M329T434			0.332817	0.485914	1.82565e-06	328.941	433.978
M549T55			0.279608	0.472034	1.82798e-06	549.429	55.016
M373T163			0.591169	2.14963	1.83405e-06	373.114	163.387
M1162T287_1			0.187592	0.386597	1.85605e-06	1161.66	287.45
M447T161			0.294944	2.6114	1.86189e-06	447.098	160.97
M560T463			1.36092	0.335909	1.8729e-06	560.08	462.836
M1176T451_2			0.290207	0.229331	1.87428e-06	1176.04	450.515
M904T313			0.165931	2.03068	1.89805e-06	903.737	313.179
M581T166			0.531621	0.277977	1.91036e-06	581.147	166.119
M353T242			1.45687	25.0596	1.91327e-06	353.109	241.66
M529T435			0.133583	1.52996	1.91568e-06	529.118	435.412
M390T290			0.96978	0.450563	1.97825e-06	390.081	290.09
M444T112_1			0.385468	2.5933	1.99065e-06	444.162	111.863
M465T335			0.621438	3.08238	2.03092e-06	465.125	334.907
M101T243			0.330054	0.203841	2.05686e-06	101.06	242.653
M232T231			0.284027	0.413309	2.0658e-06	231.992	230.902
M80T297			0.558929	0.713018	2.11549e-06	79.9567	296.579
M396T80			0.270743	2.391	2.14554e-06	395.989	80.374
M143T241			2.43967	34.5873	2.1736e-06	143.046	240.983
M599T364			0.205355	0.397896	2.1886e-06	599.32	363.603
M762T503			0.186172	0.351038	2.19229e-06	762.21	503.378
M658T379			0.286286	0.505111	2.25181e-06	658.203	378.776
M317T469			0.403946	5.25707	2.25863e-06	317.027	469.328
M215T134			4.67303	0.445267	2.40229e-06	215.042	134.121
M245T177_2			0.642219	0.304594	2.4273e-06	245.026	177.411
M418T135			0.691444	0.340797	2.43933e-06	418.121	135.378
M542T160_2			0.748049	12.738	2.44482e-06	542.152	160.453
M454T133			0.620591	0.196029	2.44841e-06	454.077	133.449
M405T44			0.353079	0.23579	2.45883e-06	405.284	44.2755
M805T131			0.852387	0.303237	2.46623e-06	804.579	130.931
M651T186			0.30402	0.477572	2.47629e-06	651.159	185.758
M435T308			0.428857	1.58609	2.49991e-06	434.949	308.155
M472T442			0.740492	0.40178	2.50528e-06	472.063	442.366
M280T134			0.621008	0.22948	2.51865e-06	280.03	134.039
M206T183			0.703024	0.436786	2.57424e-06	206.082	183.298
M1186T134			0.24947	0.363382	2.5969e-06	1185.64	133.563
M398T443			1.6728	0.0629901	2.61514e-06	398.018	442.871
M320T154			1.18945	21.9829	2.6668e-06	320.135	153.839
M905T341			0.321023	0.267036	2.67801e-06	905.489	341.287
M398T277			0.314298	0.372483	2.7104e-06	398.166	276.985
M454T134			0.24067	0.289189	2.71345e-06	454.006	133.57
M705T240			0.462402	0.462685	2.75885e-06	704.983	240.393
M679T465			0.265969	3.58598	2.77662e-06	679.117	465.375
M146T274			0.215875	2.73057	2.79908e-06	146.045	274.127
M412T350			0.41552	0.545093	2.80121e-06	412.156	349.826
M1168T433			0.290551	0.403385	2.81386e-06	1168.05	432.789
M411T261			0.215306	4.92616	2.82226e-06	411.161	260.898
M643T174			0.188212	0.357328	2.82648e-06	643.339	174.321
M451T467_2			0.477625	0.137545	2.82942e-06	451.05	467.255
M153T463			0.139454	1.85437	2.84269e-06	152.959	462.836
M484T282			1.09252	18.6893	2.86004e-06	484.168	282.284
M843T291			0.28205	0.338655	2.90496e-06	843.201	290.852
M390T200			0.841906	0.369756	2.96854e-06	390.063	199.832
M297T37			1.19527	4.12903	3.02422e-06	297.043	36.908
M135T354			1.65536	0.496903	3.03244e-06	135.029	354.107
M497T397			0.336544	3.27235	3.05289e-06	497.131	397.44
M353T166			0.525669	3.14572	3.1681e-06	353.061	166.121
M604T377			0.523442	0.671005	3.24949e-06	604.21	376.855
M454T464			0.112229	2.39545	3.33658e-06	454.016	463.899
M410T134			1.03557	0.201052	3.3533e-06	410.068	133.61
M481T309			0.323555	1.73769	3.36302e-06	480.933	308.795
M96T134			0.531245	0.349844	3.36756e-06	96.0199	134.206
M231T177			0.521285	0.302543	3.36796e-06	231.028	177.343
M307T98_1			0.318055	3.18029	3.36826e-06	306.967	98.402
M141T160			0.87728	0.585966	3.37715e-06	141.017	159.918
M353T152			0.481163	3.56352	3.41749e-06	353.109	151.5
M182T57			1.18951	3.53728	3.49587e-06	181.995	56.933
M223T265			0.554412	4.20038	3.51071e-06	223.082	265.339
M385T468			0.342034	0.305858	3.61487e-06	385.004	467.99
M73T127			0.856808	3.25828	3.66699e-06	72.9928	126.952
M483T247			0.47071	0.204191	3.69943e-06	483.111	247.233
M477T255			0.344155	0.638017	3.72143e-06	477.104	254.712
M551T280			0.362944	0.460391	3.73184e-06	551.176	280.32
M631T309_1			0.360667	1.73084	3.73381e-06	630.904	309.408
M103T119			0.911273	0.414975	3.73732e-06	103.003	119.362
M278T143			1.0563	5.46848	3.78344e-06	278.096	143.119
M593T369			1.68	76.1347	3.78445e-06	593.194	368.556
M577T432			0.156335	0.335102	3.78817e-06	576.76	432.348
M1148T313			0.163679	2.42281	3.79288e-06	1147.69	312.583
M1040T239_2			0.17032	0.187156	3.83353e-06	1040	238.907
M509T244			0.133692	1.59822	3.83427e-06	509.096	243.786
M449T116			0.964044	0.0706838	3.84126e-06	448.989	115.563
M815T130			0.64368	0.333059	3.89252e-06	814.563	129.98
M539T286			0.32824	0.584637	3.92171e-06	539.123	286.168
M1002T312			0.162205	1.82729	3.93235e-06	1001.71	311.928
M380T115			0.698076	0.333104	3.96352e-06	380.12	114.581
M552T258			0.2732	0.38701	4.02885e-06	552.176	257.832
M787T197			2.26062	0.311915	4.08316e-06	786.532	197.397
M89T239			22.2454	408.444	4.0836e-06	89.0241	239.154
M454T322			0.60529	7.27455	4.09846e-06	454.157	321.918
M1001T312			0.175468	2.03903	4.10223e-06	1000.73	311.949
M424T445			0.138875	1.80207	4.1216e-06	424.146	445.038
M529T353			0.162459	1.84487	4.1711e-06	529.189	353.166
M397T277			0.424775	0.185918	4.17962e-06	397.148	277.125
M211T296			0.543773	0.607154	4.2143e-06	211.001	296.428
M477T382			1.80683	0.694927	4.24256e-06	477.146	382.049
M639T464			0.283579	0.432625	4.26816e-06	639.013	464.337
M413T427			1.03195	38.6889	4.26976e-06	413.13	427.334
M389T91			0.40651	2.01973	4.32467e-06	389.014	90.804
M541T470			0.838555	0.309186	4.37501e-06	541.123	469.59
M479T296			1.61841	0.358019	4.37636e-06	479.119	295.519
M310T350			0.343307	0.354563	4.39866e-06	310.125	350.047
M507T138			0.418579	0.057269	4.41935e-06	507.291	138.21
M1006T428_1			0.380693	0.2134	4.44734e-06	1005.95	427.94
M166T302			0.0974339	2.02132	4.53235e-06	165.991	302.297
M511T436			0.344786	4.06043	4.53255e-06	511.107	436.051
M388T219			0.189441	0.455469	4.53942e-06	388.27	218.853
M245T350			2.18482	0.814599	4.61374e-06	245.044	350.496
M129T292			0.564462	0.648801	4.64478e-06	129.019	292.089
M173T176			0.525984	2.79984	4.65238e-06	173.009	175.502
M218T385			1.98095	102.423	4.7034e-06	218.067	384.76
M705T447			0.419693	0.439079	4.80815e-06	705.083	446.57
M279T272			0.520842	0.541419	4.82121e-06	279.072	271.644
M392T373			0.31563	0.441247	4.82259e-06	392.098	373.465
M158T159			1.44233	13.4293	4.92777e-06	158.061	158.828
M453T134			1.47779	0.16351	4.93419e-06	453.074	133.831
M195T101			0.406642	0.448522	4.95582e-06	194.94	100.82
M700T389			0.654554	0.297482	4.99802e-06	700.244	388.517
M275T232			0.415385	0.476517	5.05008e-06	275.023	231.542
M939T314_1			0.218224	1.52611	5.0529e-06	938.737	313.828
M291T465			0.180158	0.479575	5.12135e-06	290.967	464.962
M269T61_1			1.0639	0.0913004	5.13231e-06	268.931	61.276
M263T241			1.48577	0.191856	5.17009e-06	263.077	240.722
M170T134_2			0.32373	0.43375	5.17906e-06	170.02	133.935
M491T187			0.679916	0.211427	5.18795e-06	491.121	186.947
M493T428			0.191775	1.98205	5.31463e-06	493.134	427.931
M475T336			0.696233	0.52644	5.33637e-06	475.131	336.387
M704T447			0.192672	0.455343	5.36719e-06	704.083	447.379
M206T296			0.244148	0.557625	5.4104e-06	206.011	295.798
M368T278			0.473425	3.70394	5.43824e-06	368.084	278.068
M562T462			0.280231	0.471618	5.50959e-06	562.085	462.159
M969T320			0.192999	0.586477	5.53848e-06	968.514	319.816
M279T159			0.718134	0.242107	5.60195e-06	279.072	158.601
M828T217			0.235461	0.353232	5.61478e-06	827.522	217.096
M271T318			0.250445	0.365287	5.70413e-06	271.022	317.658
M1168T432			0.255799	0.354872	5.76864e-06	1167.54	431.647
M550T225			0.181825	0.482911	5.77107e-06	550.129	224.885
M785T313			0.149597	3.0847	5.79191e-06	785.293	312.597
M388T435			0.217678	0.552842	5.79736e-06	388.056	434.728
M455T389			0.365641	1.80326	5.80103e-06	455.102	388.745
M528T278			0.83291	1.63705	5.84433e-06	528.194	277.66
M527T241			0.375291	0.46297	5.95623e-06	526.982	241.122
M381T166_1			0.284969	0.343338	5.97411e-06	381.006	166.124
M869T346			0.210201	1.78205	5.99839e-06	868.93	346.057
M761T199			0.923245	0.29686	6.01127e-06	760.517	198.748
M156T60			0.547798	1.65379	6.11784e-06	156.03	60.494
M251T368			10.4165	1208.2	6.12972e-06	251.077	367.94
M507T255			0.302117	0.526121	6.15725e-06	507.114	255.302
M280T303			0.365699	1.95672	6.17537e-06	280.141	303.02
M554T237			0.329813	8.69025	6.22903e-06	554.155	236.715
M202T445			0.650748	0.276159	6.24083e-06	202.072	444.77
M366T144			0.640811	4.81061	6.34575e-06	366.113	143.623
M111T98_1			0.473846	8.84791	6.38355e-06	110.677	97.5955
M497T110			0.291355	2.41533	6.44472e-06	497.324	110.441
M129T399			3.04438	5.86034	6.4943e-06	129.019	398.725
M429T112			0.337653	2.54605	6.54773e-06	429.224	112.458
M190T260			0.641665	12.4699	6.70012e-06	190.072	260.413
M905T313_1			0.171637	2.00233	6.77747e-06	904.733	312.588
M756T198			0.350641	0.346637	6.80194e-06	756.486	198.456
M212T313			1.81695	14.7927	6.88642e-06	212.033	312.545
M115T255			1.11963	22.2774	6.92296e-06	115.02	255.302
M555T158			0.499183	0.334933	6.92744e-06	555.128	158.237
M338T45			0.855146	0.307482	7.01741e-06	338.088	44.909
M301T44			1.09573	1.98663	7.09268e-06	301.218	44.286
M318T100			0.62491	9.11478	7.20721e-06	318.208	100.218
M451T295			0.481945	0.42705	7.24422e-06	451.124	295.274
M779T464			0.174066	0.369189	7.26497e-06	779.086	463.773
M89T266			8.68191	10.9267	7.31692e-06	89.0242	265.614
M355T370			0.713766	0.580635	7.34761e-06	355.088	369.777
M1039T239_2			0.248239	0.299937	7.43888e-06	1038.99	238.731
M1053T151			0.594367	0.272473	7.4736e-06	1052.6	150.609
M318T260			0.818383	2.83123	7.49542e-06	318.1	259.511
M353T347			0.852246	0.404078	7.51806e-06	353.12	346.717
M339T272			2.7166	0.521586	7.54624e-06	339.093	271.546
M310T313			0.763113	14.1743	7.56523e-06	310.011	312.587
M721T346			0.193012	1.56798	7.5748e-06	720.951	345.795
M346T431			0.302515	0.444224	7.58507e-06	346.055	431.26
M970T427			0.253217	0.400015	7.59626e-06	969.945	427.472
M183T134			2.73876	0.488119	7.61164e-06	183.016	134.18
M445T402			0.770707	0.534664	7.62321e-06	445.12	401.873
M847T166			0.258396	0.265954	7.83543e-06	847.2	165.983
M520T309			0.434011	10.02	7.87837e-06	519.98	309.415
M468T381			0.202275	0.226859	7.92731e-06	468.171	381.094
M261T160			1.34703	0.320386	7.99486e-06	261.062	159.923
M252T319			3.49076	1.94768	8.01492e-06	252.147	318.629
M119T318_2			2.25879	0.412464	8.03132e-06	119.035	317.683
M444T299			0.519888	3.42171	8.04951e-06	444.136	299.017
M485T255			0.323314	0.499333	8.16288e-06	485.113	255.189
M194T75			0.552496	0.508333	8.2988e-06	194.013	75.2315
M260T230			0.280642	0.451251	8.46677e-06	259.987	230.363
M336T254			0.158884	0.508194	8.56724e-06	336.166	254.403
M202T264			1.00557	0.154931	8.71088e-06	202.072	264.366
M463T280			0.26587	1.40149	8.78384e-06	463.087	280.07
M405T124			0.38656	2.6365	8.80474e-06	405.115	123.766
M440T442			0.362286	0.510608	8.91841e-06	440.036	442.411
M361T166			4.12452	76.6195	9.02127e-06	361.125	166.126
M372T179_1			0.25115	0.386449	9.03512e-06	371.884	178.743
M739T286			0.211601	0.424074	9.21616e-06	739.156	285.649
M289T286			0.27783	2.26629	9.33729e-06	289.054	285.581
M975T133			1.40675	0.376889	9.37154e-06	974.625	133.464
M247T265			0.373525	0.438063	9.39498e-06	247.063	265.248
M617T353_1			0.197073	1.89721	9.4864e-06	617.005	352.653
M280T45			0.760766	0.211843	9.66131e-06	280.369	44.909
M353T241			0.333761	0.328593	9.73855e-06	352.981	241.122
M164T101			1.10072	0.628684	9.84484e-06	164.035	101.247
M270T140			0.975529	11.1371	9.86155e-06	270.039	140.19
M522T251			0.580958	0.416207	9.86279e-06	522.121	251.299
M191T175			1.18573	0.590249	9.98732e-06	190.977	175.266
M363T234			0.445899	5.19951	1.00494e-05	363.111	233.938
M456T350			0.334746	0.409978	1.01194e-05	456.189	350.047
M940T334			0.941621	34.7492	1.02499e-05	939.528	333.925
M503T345			0.308485	1.78236	1.0254e-05	503.1	345.125
M391T469			1.16363	0.0322197	1.02782e-05	391.033	468.509
M256T98			0.258892	0.288066	1.02989e-05	255.906	98.4035
M550T369			0.310727	0.409146	1.03881e-05	550.163	368.835
M946T148			2.39761	0.368214	1.04705e-05	945.622	147.569
M390T468			0.571222	0.0338368	1.05304e-05	390.036	468.247
M267T435			0.14458	2.96136	1.0532e-05	266.958	434.643
M329T324			0.367	0.470093	1.05926e-05	329.109	324.268
M479T347			0.122236	1.81963	1.06512e-05	478.974	346.822
M122T99			2.07519	0.606869	1.08075e-05	122.024	98.769
M1114T493_2			0.209538	0.300952	1.08139e-05	1114.02	493.189
M298T438			0.524576	0.510646	1.08149e-05	298.025	437.846
M154T76			1.5665	4.59667	1.08238e-05	154.051	76.243
M451T342			0.37291	0.231754	1.11041e-05	451.236	341.76
M308T348			0.860374	0.605469	1.11097e-05	308.099	347.846
M790T313			0.174854	1.62379	1.11235e-05	789.788	313.219
M271T234			0.612511	10.6685	1.11432e-05	270.975	233.86
M615T178			0.182489	0.47513	1.1187e-05	615.317	177.642
M130T160			0.498242	9.9103	1.12281e-05	130.066	160.388
M379T279			0.50932	5.90142	1.12432e-05	379.174	279.47
M838T195			0.927734	0.349128	1.12566e-05	837.551	194.586
M467T303			0.32709	2.81254	1.13952e-05	467.08	302.993
M419T293			0.591051	0.397728	1.14568e-05	419.05	292.61
M120T262			0.484029	0.205042	1.14685e-05	120.038	261.891
M252T221			1.2546	40.089	1.14715e-05	252.088	220.744
M819T310			0.178397	2.33131	1.14825e-05	818.784	310.366
M647T319			0.164797	1.89219	1.15452e-05	646.802	318.978
M481T323			0.202425	2.86349	1.1617e-05	481.167	323.133
M556T159			0.297839	0.437493	1.17338e-05	556.131	158.508
M215T324			0.334085	0.294868	1.17881e-05	215.033	323.886
M139T134			1.21882	0.353784	1.18934e-05	139.026	133.69
M356T374			1.12796	0.46762	1.19788e-05	356.12	374.492
M419T143			0.882572	12.0567	1.20729e-05	419.157	142.74
M533T256			0.234968	2.72841	1.21152e-05	533.104	256.209
M255T49			0.417905	0.0811427	1.21928e-05	254.921	49.398
M462T357			0.300027	0.422151	1.2194e-05	462.147	356.509
M435T162			0.352904	2.81846	1.22346e-05	435.132	162.005
M806T314			0.120987	2.14873	1.22959e-05	805.754	314.192
M456T323			0.758588	6.21853	1.23653e-05	456.136	323.137
M319T118			1.16358	6.84692	1.251e-05	319.103	118.091
M353T92			0.446478	1.94777	1.26867e-05	353.037	91.959
M415T464			0.257982	1.6855	1.28585e-05	415.005	463.928
M981T134			0.7255	0.394126	1.30988e-05	980.577	134.29
M665T503			0.243974	0.415674	1.3185e-05	665.229	503.478
M547T368			0.36227	6.39477	1.32618e-05	547.126	367.954
M540T471			0.442344	0.311546	1.33548e-05	540.127	470.879
M1038T313			0.3324	7.37948	1.34954e-05	1037.78	313.49
M246T260			0.334713	0.574466	1.37468e-05	246.079	260.039
M253T433			0.348108	0.510848	1.37786e-05	252.915	433.16
M216T80			2.12117	30.9138	1.38253e-05	216.088	79.74
M496T419			0.600263	11.6782	1.38561e-05	496.178	418.541
M233T226			1.18721	40.529	1.42279e-05	233.078	225.502
M611T129			0.401582	0.261352	1.43108e-05	611.183	128.79
M599T459			0.590789	0.344662	1.44398e-05	599.091	459.496
M507T127			0.618829	10.3856	1.44812e-05	507.171	126.82
M237T438			0.541205	2.12104	1.46708e-05	236.988	437.997
M532T46			0.540983	0.212957	1.47923e-05	532.235	45.795
M415T148			0.364831	2.29932	1.49855e-05	415.117	148.275
M247T96_2			0.422123	0.650405	1.50465e-05	247.119	96.014
M579T112_2			0.316704	4.54016	1.54065e-05	579.331	111.731
M513T437			0.584421	2.51341	1.54661e-05	513.123	436.678
M277T109_2			1.214	2.36134	1.5621e-05	277.06	109.241
M701T186			0.815624	0.362529	1.57075e-05	700.503	185.971
M299T445			0.494724	0.472727	1.60768e-05	299.11	444.892
M223T170			1.01539	19.7172	1.61624e-05	223.082	170.259
M156T110			1.68169	27.5172	1.61797e-05	156.102	110.005
M587T35			1.85625	0.223112	1.63685e-05	587.383	35.494
M321T61			0.932888	0.49415	1.63769e-05	321.062	61.454
M193T335			0.555938	0.707087	1.64921e-05	193.035	335.442
M267T128			1.69777	0.340872	1.6503e-05	267.05	128.041
M215T117			1.22992	2.38229	1.65163e-05	215.067	117.237
M481T370			0.170717	1.38015	1.66619e-05	481.12	369.779
M136T201			0.410904	0.160289	1.67024e-05	136.076	200.859
M255T103			0.500569	0.443008	1.6721e-05	254.907	103.148
M298T138			0.8377	0.369102	1.69408e-05	298.061	138.097
M233T90			0.656742	0.602799	1.69846e-05	233.093	89.573
M85T301			0.643894	0.360967	1.73073e-05	85.0289	301.024
M400T110			0.430005	2.39808	1.73372e-05	400.135	110.441
M733T447_1			0.44426	25.3861	1.73656e-05	732.868	446.84
M505T336			0.437566	0.458731	1.74012e-05	505.141	335.707
M257T289			0.716741	0.792213	1.74674e-05	257.067	288.889
M948T320			0.240394	0.616131	1.76285e-05	948.17	319.816
M407T469			0.67917	0.0346498	1.77367e-05	406.993	468.654
M215T247			0.222924	2.41655	1.79491e-05	215.068	247.453
M969T419			0.224589	0.39505	1.81273e-05	969.444	419.069
M1100T312			0.157984	2.13003	1.81517e-05	1099.7	311.928
M843T145			1.52334	0.448668	1.82592e-05	842.594	144.701
M512T294			0.593705	0.408615	1.87028e-05	512.138	294.299
M607T368			0.394018	5.93786	1.89376e-05	607.148	367.943
M133T259			0.164106	2.06187	1.90115e-05	133.031	259.33
M992T346			0.145588	2.38183	1.93709e-05	991.932	346.212
M374T157			0.862432	0.676137	1.96904e-05	374.056	156.628
M376T258			1.67002	0.082764	2.02286e-05	376.099	258.207
M440T51			0.567583	0.243927	2.04238e-05	440.303	51.1015
M256T259			3.56504	0.0637479	2.06853e-05	256.059	258.881
M511T241			0.92809	0.47126	2.08394e-05	511.008	241.122
M727T286			0.286184	0.336462	2.0926e-05	727.174	286.221
M473T127			0.498824	4.92242	2.10188e-05	473.13	126.862
M134T100_2			1.60229	2.73569	2.12725e-05	134.06	99.5595
M195T372			0.256867	0.68654	2.12947e-05	194.991	371.642
M530T457			0.449935	0.329061	2.12966e-05	530.068	456.731
M629T323_1			0.162092	1.87398	2.13293e-05	628.771	322.692
M462T295			0.347326	0.526755	2.13907e-05	462.093	295.257
M301T181			0.49906	1.50486	2.14448e-05	301.052	181.128
M877T347			0.223599	2.29194	2.15395e-05	876.973	346.741
M427T241			0.490656	4.91946	2.19031e-05	427.084	241.204
M182T202			0.14413	0.564567	2.20625e-05	181.516	201.785
M117T96			0.771918	0.633745	2.20714e-05	117.019	95.822
M705T292			0.279026	0.405387	2.21284e-05	705.193	292.037
M702T187			1.08059	0.243959	2.21288e-05	701.512	186.508
M354T103			0.286041	0.556922	2.21341e-05	353.979	102.561
M400T443			0.433983	0.13615	2.21612e-05	400.015	442.947
M703T187			0.636242	0.243658	2.22755e-05	702.518	187.048
M175T240			0.424985	0.400504	2.23933e-05	174.982	240.098
M335T112_1			0.551918	0.503717	2.24113e-05	335.057	111.723
M176T86			0.519183	0.598568	2.2668e-05	176.038	85.97
M226T110			0.337674	1.81086	2.29086e-05	226.119	110.473
M879T463			0.605586	25.5135	2.32603e-05	879.393	462.651
M434T109			0.208585	0.560826	2.32663e-05	434.027	109.076
M317T259			0.432145	3.01997	2.32749e-05	317.103	259.497
M939T334			0.898753	31.6215	2.35553e-05	939.027	333.925
M356T349_3			0.685705	0.595412	2.37352e-05	356.12	348.717
M397T237			0.828395	12.1264	2.37956e-05	397.073	236.838
M761T291			0.478021	0.379877	2.42792e-05	761.2	291.348
M147T100			0.590313	3.52634	2.44178e-05	147.065	100.053
M440T269			0.379024	6.05367	2.45708e-05	440.177	268.569
M257T298			0.371136	0.526284	2.49502e-05	257.151	298.459
M464T296_2			5.81943	0.398265	2.50376e-05	464.108	295.939
M317T183			0.939763	2.23915	2.51481e-05	317.065	183.316
M271T255			0.61871	8.41446	2.51563e-05	270.976	255.377
M175T462			0.425292	1.7967	2.53123e-05	174.947	462.168
M176T287			0.277977	0.426689	2.56297e-05	176.49	286.84
M475T440			0.455164	0.394533	2.57923e-05	475.068	440.298
M221T264			1.45165	0.138894	2.6066e-05	221.086	264.372
M280T211			0.108194	2.01623	2.60669e-05	280.167	210.943
M303T36			1.6153	0.288933	2.62728e-05	303.2	36.204
M389T246			0.210923	0.635154	2.70333e-05	389.218	245.649
M558T444			0.405126	0.50081	2.72048e-05	558.064	443.682
M781T310			0.211975	1.94553	2.72215e-05	780.823	310.047
M505T355			0.331072	0.566454	2.75149e-05	505.141	354.719
M153T196_1			0.206272	2.27798	2.75202e-05	152.883	195.751
M645T77			0.177801	0.398562	2.7879e-05	645.217	76.922
M199T162			0.75218	3.21307	2.7959e-05	199.06	161.549
M476T489			0.127371	0.471684	2.81689e-05	476.081	489.155
M923T448			0.192973	1.87959	2.83868e-05	923.227	448.298
M190T99			1.04296	1.80111	2.84621e-05	190.051	99.16
M367T272			0.666263	0.431879	2.87556e-05	367.107	272.144
M187T308			0.798412	2.63084	2.94253e-05	187.001	307.86
M619T257			0.497386	0.303739	2.9526e-05	619.174	257.166
M309T273			2.75436	0.542721	2.97157e-05	309.083	272.768
M431T171			0.221718	0.396672	3.03124e-05	431.012	171.321
M393T124			6.30499	243.922	3.03724e-05	393.13	123.885
M212T250			0.149328	0.512159	3.05736e-05	212.055	250.412
M562T454_2			0.401279	19.4298	3.091e-05	562.272	453.786
M759T464			0.171645	0.577001	3.12297e-05	758.971	464.333
M89T299			3.67009	7.17722	3.1246e-05	89.0241	299.123
M437T253			0.220654	0.442261	3.15534e-05	436.996	253.409
M187T240_1			18.3339	1098.14	3.22404e-05	187.042	239.878
M285T311			0.754343	0.440773	3.23309e-05	284.979	311.003
M575T369			0.404062	4.0965	3.23699e-05	575.185	369.164
M883T241			0.382331	0.391423	3.24038e-05	882.982	240.546
M489T463			0.368218	0.448611	3.30546e-05	489.043	463.331
M879T462			0.629584	18.8851	3.30557e-05	878.893	462.044
M255T98_3			1.32425	0.778717	3.32787e-05	255.233	97.762
M656T345			0.147322	2.7489	3.32828e-05	655.96	345.279
M200T88			1.74997	2.97898	3.34419e-05	200.056	87.815
M290T257			0.163786	0.420093	3.35451e-05	290.16	257.069
M248T346			0.339417	0.374945	3.40968e-05	248.077	346.351
M204T323			0.230811	0.434817	3.41276e-05	204.056	322.568
M455T160			0.610904	4.32303	3.42233e-05	455.14	160.329
M794T343_1			0.177781	1.57713	3.43666e-05	793.965	342.702
M1099T312			0.150246	1.82486	3.43953e-05	1098.7	311.633
M1051T313_1			0.148222	1.78645	3.50569e-05	1050.7	312.578
M163T119			1.3743	0.630173	3.51208e-05	163.076	118.756
M279T317			0.46268	0.329357	3.58693e-05	279.032	316.627
M940T445			0.254104	0.420241	3.66204e-05	940.121	445.137
M525T286			0.540773	0.683244	3.66915e-05	525.129	285.548
M288T140			1.23693	18.066	3.68969e-05	288.115	140.294
M689T242			0.658532	0.478599	3.6906e-05	689.008	241.702
M338T356			0.514166	0.368842	3.71292e-05	338.081	356.474
M304T45			0.488242	1.88081	3.75237e-05	304.236	44.885
M755T196			0.393131	0.199688	3.75985e-05	755.488	196.404
M878T440			0.515757	3.04839	3.77013e-05	878.259	440.492
M234T32			0.730213	0.597957	3.79504e-05	233.971	31.766
M891T145			0.879601	6.49572	3.84966e-05	890.652	144.633
M865T309			0.279448	0.356551	3.87095e-05	864.899	309.409
M209T97			0.965362	6.21798	3.87906e-05	208.994	96.9265
M740T42			0.879223	0.194093	3.88108e-05	739.51	42.0325
M413T55			0.450883	0.395801	3.90114e-05	413.291	54.8585
M468T348_1			0.299197	0.54099	3.94067e-05	468.144	348.306
M738T435			0.209276	0.536608	3.94431e-05	738.16	435.071
M661T464			0.186552	0.634419	4.01345e-05	660.995	464.243
M358T72			1.74336	14.7647	4.01923e-05	357.997	72.196
M131T130			1.26599	0.259058	4.02016e-05	131.034	129.655
M229T429			0.114076	1.65031	4.0236e-05	229.083	428.551
M423T115			0.505921	0.484269	4.0966e-05	423.114	114.92
M283T349			0.738435	0.754299	4.09874e-05	283.114	348.717
M94T99			0.887538	0.643978	4.11507e-05	94.0291	98.833
M721T467			0.222068	2.14882	4.11599e-05	721.1	466.741
M785T197			1.24158	0.418894	4.14113e-05	784.517	197.297
M456T391			0.468358	0.309066	4.14527e-05	456.136	391.26
M277T315			1.22791	0.368719	4.19035e-05	277.033	314.753
M505T422			0.212347	1.61982	4.19187e-05	505.11	421.877
M283T226_1			0.221459	1.49917	4.21774e-05	283.031	226.412
M290T298			0.43756	0.525911	4.22091e-05	290.088	297.834
M426T134			0.308333	0.209893	4.22684e-05	426.042	133.958
M238T141			2.76621	0.536621	4.23334e-05	238.049	140.869
M178T300			0.3831	0.336114	4.24129e-05	178.5	300.413
M811T196			0.702118	0.38162	4.24677e-05	810.531	196.036
M623T279			0.176623	1.97703	4.26483e-05	623.165	278.719
M335T329			0.156164	1.50363	4.27696e-05	334.838	329.218
M122T229			0.228414	2.84597	4.2842e-05	122.024	229.215
M467T80			0.240349	3.02451	4.29218e-05	467.236	79.761
M472T78			0.806308	0.0969414	4.35263e-05	472.232	78.295
M354T322_1			0.366033	0.667585	4.39246e-05	354.105	321.737
M324T50			0.526761	0.295226	4.45448e-05	324.255	50.4205
M663T291			0.705999	0.517321	4.46434e-05	663.201	290.583
M1190T446			0.0824321	1.48953	4.4698e-05	1190.27	446.252
M269T300			0.567663	0.47646	4.47975e-05	269.088	299.804
M879T131			0.910511	7.34302	4.49658e-05	878.594	131.025
M349T383			0.196729	1.65306	4.5178e-05	349.095	383.025
M367T99			0.132576	2.12906	4.53e-05	366.934	99.4575
M1078T149			0.439213	0.326034	4.5349e-05	1077.6	148.848
M663T274			0.308649	0.581928	4.56988e-05	663.2	274.179
M825T149			0.844508	0.278655	4.58625e-05	824.543	149.453
M562T454_1			0.526416	23.4518	4.60492e-05	561.772	453.731
M793T343			0.202432	1.68219	4.63634e-05	793.462	342.667
M581T44			0.37731	2.4399	4.72977e-05	581.346	44.134
M241T141			2.32456	6.53408	4.75121e-05	241.07	140.877
M503T256			0.297758	2.5095	4.75693e-05	503.091	255.919
M883T466			0.0616968	1.35298	4.7956e-05	883.155	466.16
M561T226			0.210003	0.357174	4.81427e-05	561.159	226.492
M487T195			1.30761	28.7313	4.85502e-05	487.146	194.607
M575T432			0.129217	0.480332	4.88226e-05	575.02	432.348
M596T332			0.253107	0.724876	4.91965e-05	596.194	331.946
M533T309			0.364345	1.66398	4.97399e-05	532.926	308.779
M115T412			1.66782	0.52378	4.98213e-05	115.003	411.531
M721T239			0.182108	0.461898	4.98624e-05	720.957	239.437
M169T437			0.270025	4.14604	4.9914e-05	168.99	436.632
M957T135			0.754478	0.437252	5.08444e-05	956.579	134.655
M286T271			0.350591	1.8961	5.08544e-05	286.093	270.881
M391T166			0.852073	2.81713	5.10112e-05	391.099	166.126
M247T318			0.326079	2.85528	5.15173e-05	247.023	318.396
M808T435			0.140812	0.458803	5.16352e-05	808.152	434.781
M694T291			0.304615	0.300162	5.17324e-05	694.207	290.848
M371T120_1			0.864703	0.277567	5.17794e-05	371.039	119.626
M973T484_2			0.500626	0.488778	5.23761e-05	973.475	484.048
M1064T461			0.139866	0.577146	5.31622e-05	1064.02	461.45
M466T114			0.222578	2.00859	5.32547e-05	466.143	113.755
M840T313			0.374625	10.549	5.32988e-05	839.835	313.216
M729T309			0.337703	1.90009	5.36079e-05	728.883	309.398
M399T346			0.720397	1.60318	5.37452e-05	399.115	346.278
M236T293			0.29925	4.41215	5.41608e-05	236.059	293.234
M399T267			2.10197	2.22462	5.51089e-05	399.115	266.586
M84T374			0.197186	0.44793	5.54358e-05	84.0446	374.008
M409T242			0.338163	5.38208	5.56938e-05	409.044	242.238
M242T54			1.07175	0.501929	5.60432e-05	242.221	54.003
M794T343_2			0.136983	1.65384	5.61293e-05	794.466	342.702
M142T288			0.476267	0.685387	5.64112e-05	142.05	288.048
M449T322			0.190605	1.56951	5.67654e-05	448.847	322.403
M451T346			0.275414	1.37532	5.69118e-05	450.98	345.794
M190T472			0.598945	0.434511	5.70072e-05	190.425	471.839
M69T456			0.248263	2.20724	5.80551e-05	69.0341	455.88
M587T346			0.284519	2.72321	5.85436e-05	586.976	346.103
M620T178			0.151991	0.426787	5.88518e-05	620.393	178.004
M548T427			0.140716	2.05886	5.92851e-05	548.149	426.951
M973T484_1			0.495131	0.492435	5.95476e-05	972.974	483.957
M215T464			0.310699	4.58667	5.95777e-05	214.942	464.018
M222T136			0.391569	2.32676	5.99013e-05	222.014	135.837
M312T46			0.566412	0.276137	5.99793e-05	312.229	45.816
M437T258			0.29684	2.06481	6.02351e-05	437.111	257.759
M880T441			0.200952	4.01246	6.06928e-05	880.264	441.475
M341T465			0.321012	0.691319	6.10162e-05	341.025	464.65
M283T163			0.6127	0.770201	6.20075e-05	283.083	163.379
M140T264			0.432458	0.204965	6.20514e-05	140.035	264.091
M647T370			0.427226	6.17727	6.24393e-05	647.216	370.395
M470T349_2			0.810612	0.524134	6.24711e-05	470.163	349.387
M247T346			0.603744	1.33369	6.2885e-05	246.981	345.564
M187T253			16.9941	615.605	6.38331e-05	187.042	252.97
M413T111			0.324973	3.95285	6.44066e-05	413.193	110.562
M558T190			0.8081	0.0479511	6.49012e-05	558.329	190.203
M1130T311			0.195394	2.56454	6.57484e-05	1129.71	311.313
M353T42			1.25058	0.254194	6.6405e-05	353.088	41.9385
M1135T312			0.121118	1.55647	6.66779e-05	1134.69	311.938
M545T299			0.406536	0.400393	6.72253e-05	545.137	299.462
M150T43			0.949777	4.72994	6.73365e-05	150.001	43.0955
M119T119			0.42803	0.609795	6.76532e-05	119.086	118.712
M360T287			0.43256	2.83355	6.85794e-05	360.079	287.101
M567T424			0.0684825	1.43317	6.87487e-05	567.217	423.691
M1004T315			0.111116	1.84171	6.88047e-05	1003.7	315.142
M181T180			1.1025	0.196363	6.89419e-05	181	180
M379T369			0.115202	1.63535	6.96779e-05	379.022	368.706
M263T123			2.20092	4.181	7.0027e-05	263.044	123.339
M618T367			0.218362	2.40486	7.01078e-05	618.192	367.332
M256T120			0.478543	3.38457	7.01443e-05	256.192	120.204
M563T346_2			0.247344	2.07346	7.03131e-05	563.121	345.795
M249T143			0.517128	4.59787	7.04304e-05	249.062	142.549
M1197T311			0.15805	1.97323	7.05805e-05	1196.68	310.677
M395T235			0.465617	5.21769	7.05887e-05	395.12	235.047
M1050T313			0.161864	2.23181	7.0829e-05	1049.72	312.572
M201T300			0.162473	0.382233	7.1305e-05	201.088	299.759
M143T112_1			1.76356	5.31002	7.14848e-05	143.046	112.458
M165T225			0.278408	0.392244	7.14899e-05	165.005	225.149
M233T464			0.331237	5.44336	7.22984e-05	232.953	463.92
M377T341_2			0.568734	0.546045	7.30832e-05	377.109	340.696
M101T199			0.269359	1.59328	7.32074e-05	101.024	199.336
M475T151			0.164408	1.72249	7.33628e-05	475.126	151.466
M903T130			0.497339	2.58289	7.39067e-05	902.595	130.171
M226T442			0.105225	1.65909	7.39069e-05	226.011	441.796
M553T114			0.698889	5.25788	7.41792e-05	553.315	114.13
M1037T312			0.147708	1.53329	7.46901e-05	1036.72	312.265
M721T446			0.266983	0.342293	7.48028e-05	721.048	445.815
M903T314			0.1456	1.78439	7.48527e-05	902.739	313.829
M393T87			0.319455	3.35593	7.5471e-05	392.991	87.243
M498T192			0.307942	1.49726	7.59111e-05	498.162	192.007
M140T78			0.997212	8.65104	7.66674e-05	140.009	77.631
M133T411			3.57608	0.503246	7.67434e-05	133.014	411.203
M131T323			0.746008	0.644322	7.737e-05	131.034	322.991
M453T439			0.244136	0.44938	7.76182e-05	453.01	438.81
M192T251			0.194854	0.528486	7.86493e-05	192.077	251.012
M177T259			1.46392	0.395668	7.87224e-05	177.04	259.368
M127T346			0.176018	1.47566	7.89951e-05	127.001	346.057
M390T180			1.28632	0.205856	7.93568e-05	390.063	180.159
M271T373_2			0.244455	0.476407	7.98626e-05	271.105	373.264
M877T436			0.321157	0.380083	7.9879e-05	876.738	436.24
M623T293			0.323679	0.32012	7.98994e-05	623.131	292.833
M172T275			0.420255	5.81799	8.00854e-05	172.029	275.181
M950T447			0.0874222	1.66172	8.08368e-05	950.23	446.948
M272T282			0.229354	1.89276	8.21951e-05	272.076	282.007
M494T259			0.173551	0.466791	8.24619e-05	494.167	259.082
M236T252			0.312025	0.39569	8.25917e-05	236.068	251.937
M959T135			1.16576	0.376926	8.31009e-05	958.594	134.549
M319T441			0.250113	1.60614	8.37182e-05	319.044	441.131
M867T200			0.302992	0.352734	8.48966e-05	866.578	199.827
M237T247			0.326919	0.244711	8.50234e-05	237.012	247.3
M275T37			1.90791	0.244666	8.50656e-05	275.169	37.442
M448T40			0.421194	5.12254	8.51772e-05	448.275	39.815
M201T238			2.18411	4.66826	8.52467e-05	201.038	238.316
M868T239			0.270927	0.37243	8.55404e-05	868.013	239.396
M221T445_1			0.335557	0.68201	8.58167e-05	220.983	445.019
M673T417			0.223784	0.463334	8.63915e-05	673.203	417.01
M492T166			0.246601	3.19539	8.67236e-05	492.099	165.576
M1004T134			0.506797	0.414058	8.67399e-05	1003.66	133.708
M826T295			0.182991	0.440363	8.68053e-05	826.194	294.714
M329T96			0.423097	2.82778	8.69865e-05	329.089	96.269
M540T459			0.162985	0.608103	8.70923e-05	539.97	459.27
M298T37			0.386549	1.66565	8.75495e-05	298.041	36.899
M1099T403_2			0.483031	0.489399	8.82693e-05	1098.87	403.01
M535T311			0.218272	1.66171	8.83559e-05	534.884	310.658
M677T310			0.390391	4.84884	8.87805e-05	676.888	310.041
M511T399			0.345824	2.50138	8.88688e-05	511.129	398.733
M415T298			2.36975	0.325554	8.89205e-05	415.109	298.372
M413T90			0.298618	2.06364	8.9537e-05	413.059	90.02
M457T196			0.265479	2.45955	8.99149e-05	456.982	195.714
M265T141			1.12212	0.429425	9.00231e-05	265.068	141.302
M293T202			0.446469	4.6568	9.03835e-05	293.066	202.287
M645T315_1			0.152408	1.4065	9.05406e-05	644.803	315.369
M404T425			1.12677	2.02795	9.06064e-05	404.105	424.963
M437T434			0.34364	0.746581	9.12757e-05	437.061	434.003
M320T110			0.73215	4.75811	9.14564e-05	320.065	109.532
M936T395			0.117071	1.61161	9.19418e-05	936.242	394.984
M133T412			0.236726	0.361698	9.197e-05	132.602	411.793
M297T467			0.833053	0.314045	9.24709e-05	296.986	467.479
M431T122			1.2766	17.1579	9.24885e-05	431.138	122.391
M287T114			0.598507	2.39006	9.25474e-05	287.223	114.347
M150T96			0.726837	0.598133	9.50855e-05	150.055	96.2815
M115T103_2			1.73871	0.70991	9.57499e-05	115.016	103.195
M173T470			1.892	0.595419	9.65068e-05	173.009	470.3
M388T139			0.444968	0.406862	9.73991e-05	388.105	139.229
M490T117			0.372236	4.35351	9.75763e-05	490.125	117.119
M152T96			0.376565	1.51018	9.78306e-05	152.035	95.742
M313T114			0.89381	1.8407	9.79356e-05	313.238	114.271
M259T286			0.400568	0.678889	9.81618e-05	259.043	285.546
M711T439			0.0613879	1.66342	9.82426e-05	711.089	439.246
M524T385			0.656818	1.6157	9.85896e-05	524.139	384.516
M349T324			0.429008	0.402676	9.92052e-05	349.095	323.817
M256T154			0.434966	3.17688	0.000100967	256.093	154.291
M631T320			0.174363	2.27036	0.000101092	630.766	320.337
M529T35_2			0.85558	0.297525	0.000101375	529.462	35.492
M176T325			0.310968	0.600263	0.000102115	176.056	324.606
M408T312			1.13596	16.5066	0.000103949	407.987	311.943
M265T182			0.243512	2.43854	0.000105439	265.019	181.775
M699T185			1.11457	0.419504	0.000106279	699.499	185.359
M300T207			1.24293	0.630509	0.000106338	300.067	207.113
M184T57_1			0.425952	3.29603	0.00010649	183.99	56.6305
M586T35			0.751699	0.381288	0.000106767	586.375	35.4945
M1086T313			0.13907	1.65921	0.000106931	1085.72	312.583
M403T175			0.116639	0.747559	0.000107413	403.269	175.208
M319T263			0.483191	0.55379	0.00010807	319.109	263.017
M986T434			0.106214	0.481259	0.000108498	986.048	433.531
M314T81			0.580801	2.91469	0.000109103	314.05	80.55
M337T226			0.934046	4.17458	0.000109157	337.06	226.309
M295T470			2.57456	0.463906	0.000109639	294.994	469.828
M935T314			0.171058	2.47692	0.000109657	934.742	313.868
M511T290			0.594606	0.424614	0.000109903	511.148	290.293
M519T463			1.47365	0.37862	0.000109939	519.053	463.486
M387T260			0.232044	0.466133	0.000110948	387.06	259.983
M767T311			0.363566	0.311281	0.000111003	766.92	310.673
M885T346			0.271116	2.16338	0.000111028	884.957	346.147
M1149T313			0.137082	1.85844	0.000112444	1148.68	313.188
M588T170			0.263616	0.347311	0.000112527	588.136	169.648
M165T353			2.26093	0.259526	0.00011255	165.04	353.291
M943T346_2			0.244845	2.62214	0.000112572	942.996	345.564
M850T332_1			0.410568	2.0907	0.000113063	849.983	332.391
M851T377			0.195928	0.653708	0.000113206	851.282	377.024
M1077T149			0.545944	0.218092	0.000113542	1076.6	149.06
M147T399_1			0.30442	7.39865	0.000113654	146.573	399.067
M404T46			0.322721	3.08891	0.000113914	404.064	46.4285
M125T79			0.391514	2.30376	0.000113929	124.988	78.923
M324T259_1			0.440262	0.522421	0.000114169	324.057	258.59
M380T258			0.314644	0.336826	0.000114448	380.137	258.179
M313T53			1.23762	3.38593	0.00011481	313.038	53.476
M621T370			0.276621	3.66034	0.00011484	621.192	370.387
M213T117			1.68317	0.0902504	0.000115319	213.017	117.03
M1084T149			0.422898	0.390597	0.000115877	1083.64	148.51
M157T80			1.07221	0.664625	0.00011614	157.014	80.363
M397T159			0.896409	0.360984	0.000116515	397.098	158.968
M797T166			0.290511	0.596194	0.000116993	797.151	166.126
M238T116			1.1997	0.807886	0.000117164	238.049	116.191
M974T484_1			0.372617	0.501089	0.000117645	973.978	484.065
M240T249			0.341884	0.538678	0.000117878	239.987	249.23
M515T382			0.230397	2.61125	0.000119682	515.212	381.755
M204T187			1.71746	0.307317	0.000119738	204.066	186.675
M313T176			0.780308	1.4346	0.000120017	313.069	175.825
M189T118			1.32491	0.740142	0.000121692	189.04	118.102
M389T178			0.901112	0.365874	0.000122279	389.051	178.415
M420T460			0.348621	0.500294	0.000123904	420.015	460.148
M146T175			0.499997	0.444581	0.000125294	146.06	174.767
M692T313			0.118251	1.54732	0.000125847	691.811	312.894
M525T385			0.278565	1.52594	0.000125849	525.143	385.486
M331T108			0.413709	2.74052	0.000126077	331.114	107.853
M977T310			0.263635	1.8154	0.000126371	976.779	310.049
M489T439			0.156275	2.41955	0.000126642	489.082	439.249
M453T325			0.232832	1.53659	0.000127169	453.087	324.537
M492T468			0.444904	0.2441	0.000127653	492.078	467.54
M294T322			0.201573	0.611759	0.000128833	294.119	321.737
M849T332_2			0.588785	2.20293	0.00012993	849.482	332.147
M839T43			0.618441	0.333925	0.000130395	838.561	42.6595
M182T302			0.311388	3.74402	0.000133133	182.075	302.34
M889T198			0.598792	0.40515	0.000133283	888.572	197.905
M348T322			0.235788	0.499177	0.000134956	348.096	322.308
M438T345			0.172718	0.556	0.00013528	438.161	344.907
M366T40_1			0.853387	0.385711	0.000136135	366.028	39.766
M951T483_1			0.368841	0.486994	0.000136252	950.962	482.598
M189T451			0.077277	1.72	0.00013664	189.04	451.49
M333T368			1.27907	17.5871	0.000136727	333.081	367.94
M191T99			0.598663	1.82215	0.000136903	191.055	98.8645
M125T110			1.15247	2.28936	0.000137059	125.035	110.457
M847T198			0.328901	0.384598	0.00013745	846.506	197.644
M161T272			2.24396	0.501866	0.000137812	161.045	272.443
M614T44_1			0.556542	0.429719	0.000138075	613.542	44.223
M301T438			0.190992	1.55259	0.000138126	301.033	438.02
M718T311			0.213829	2.86578	0.000138442	717.829	311.286
M951T483_2			0.368707	0.470663	0.000138487	951.464	482.602
M517T461			0.245843	2.98793	0.00014072	517.064	461.168
M447T368			0.557432	0.536531	0.000143318	447.111	367.907
M239T372			0.413831	0.388074	0.000143541	239.003	372.496
M905T130			0.826575	5.22876	0.000143878	904.61	130.298
M512T160			0.334928	2.81963	0.000144672	512.141	160.466
M183T114_2			0.325521	1.77034	0.000144814	183.102	114.13
M355T113			0.885932	0.118007	0.000145164	355.081	113.116
M205T187			0.539598	0.423005	0.000145281	205.07	187.335
M691T134			0.505407	0.116343	0.000145797	691.106	133.64
M182T201			1.59305	0.743546	0.00014604	182.082	200.987
M709T237			0.11817	0.194307	0.000146188	708.978	237.198
M515T80			0.151413	2.04929	0.000147732	515.138	79.709
M604T311			0.829849	20.7883	0.000148744	603.942	311.339
M560T261			0.404942	0.111928	0.000149476	560.184	260.887
M449T323			0.342929	0.640992	0.00014998	449.13	322.618
M573T299			0.147578	0.433681	0.00015101	573.133	298.841
M379T110			0.598	2.49383	0.000151118	379.027	110.491
M545T417			0.279618	0.428278	0.000151987	545.154	417.056
M458T461			0.393126	0.642445	0.000152486	457.993	460.951
M343T166			0.48291	0.212324	0.000152991	343.077	166.067
M262T457			0.168208	0.505333	0.000153669	262.057	457.085
M583T280			0.274369	0.484513	0.000153982	583.174	280.365
M85T200			0.269887	1.72939	0.000155943	85.0287	199.617
M161T260			1.18047	0.605317	0.000156282	161.045	259.657
M493T281			1.20678	0.800773	0.00015703	493.097	280.72
M305T193			0.773229	1.24636	0.000157039	305.088	192.677
M445T143			0.328884	3.45639	0.000157608	445.117	143.05
M466T282			0.489623	6.40744	0.000158525	466.157	282.214
M979T135			0.453099	0.51829	0.0001589	978.56	135.001
M529T56			0.228395	0.504249	0.000159164	529.425	55.949
M949T320_1			0.296336	0.686885	0.000159278	948.837	319.999
M164T131			0.501968	0.46453	0.000159658	164.035	130.843
M203T316			0.533627	4.19572	0.000159798	202.996	316.118
M369T79			1.29737	6.97232	0.000160216	369.03	78.68
M227T437			0.112745	1.50866	0.000161109	226.996	437
M326T133			1.30465	7.896	0.000161163	326.088	132.991
M675T161			0.253463	0.366231	0.000161334	675.16	160.694
M865T380			0.168028	0.666573	0.000161703	865.126	380.102
M410T220			0.457176	2.89491	0.000162849	410.13	219.557
M375T427			0.105635	1.42995	0.000164534	375.07	427.366
M531T325			0.108114	1.4802	0.000166037	530.793	324.968
M458T49			0.157064	0.338628	0.000166536	458.23	49.4215
M251T437			0.384623	7.04115	0.000166617	251.003	436.758
M231T353			0.23066	0.651409	0.000167075	231.028	352.58
M395T124			1.15214	9.70347	0.000167259	395.135	123.654
M159T159			0.345456	3.34055	0.000169178	159.064	159.251
M1159T135			0.277417	0.207463	0.000169561	1158.61	135.38
M482T296			0.475764	0.549359	0.000170706	482.121	295.856
M268T119			0.769585	0.380632	0.00017092	268.057	119.117
M294T201			0.49662	0.594861	0.000171045	294.05	200.744
M202T79			0.760215	0.497564	0.000172772	202.018	79.0875
M151T196			0.196277	2.41296	0.000173542	150.886	195.867
M217T302			0.169978	2.75905	0.000173755	217.082	301.993
M336T506			0.273536	0.402829	0.00017502	336.044	505.717
M385T273			0.388101	0.526187	0.000177389	385.098	273.436
M326T445			0.277681	0.47989	0.000177881	326.046	445.001
M944T148			1.41809	0.437682	0.000179929	943.606	147.584
M743T133			5.47723	0.430922	0.00018176	742.541	133.479
M488T403			2.85873	0.633387	0.000181789	488.163	402.99
M544T449			0.256016	0.444604	0.000182387	544.084	449.408
M125T193			0.142088	1.36463	0.000182504	125.024	193.202
M213T77			0.406947	1.78404	0.000183727	213.077	77.018
M418T227			0.320296	0.398774	0.000184164	418.084	227.144
M197T467			0.134018	2.32892	0.000184557	196.976	467.479
M431T389			1.20907	5.88616	0.000185196	431.14	388.755
M909T345			0.112862	1.57711	0.000188642	908.919	345.354
M71T114			0.605069	0.807318	0.000190162	71.0134	114.271
M847T408			0.186275	1.78195	0.000190372	847.4	408.473
M646T163			0.170865	0.608642	0.000190917	646.41	162.788
M555T310_1			0.220099	2.35336	0.000192484	554.895	310.048
M87T231			0.274645	0.533993	0.000193098	87.0446	230.9
M592T448			1.36938	0.470222	0.000194373	592.141	447.976
M473T433			0.137442	0.392916	0.000194425	472.781	432.789
M484T128			0.295283	2.26921	0.000195113	484.144	127.87
M335T346			0.53895	11.2211	0.00019514	335.033	346.057
M358T63			0.539765	0.502207	0.000195383	358.26	62.854
M693T308			0.0331151	1.20335	0.000195779	693.048	307.844
M332T468			0.162889	3.69186	0.000197107	332.074	468.337
M678T371			0.269723	0.508007	0.00019763	678.211	371.395
M275T322			0.238365	0.552101	0.000198789	275.077	321.555
M361T468			0.244122	0.251111	0.000201144	361.058	467.779
M287T292			0.494803	0.403442	0.000201818	287.077	292.089
M89T62			0.859023	2.16527	0.000202092	89.0238	62.1305
M325T229			0.978848	0.683861	0.000206108	325.09	229.458
M530T165			0.200673	2.01555	0.000206571	530.15	164.734
M491T315			0.361402	1.4453	0.000206825	490.857	314.729
M382T133			0.383444	2.43128	0.000209075	382.101	132.879
M383T74			0.445228	0.362591	0.00020951	382.998	73.513
M549T288			0.220419	0.462548	0.000209632	549.137	288.389
M517T287_2			6.06226	0.637856	0.00020968	517.142	287.197
M735T187			0.378117	0.383875	0.000210323	735.474	186.521
M521T110			0.199066	2.17514	0.000210931	521.322	110.441
M621T300			0.212721	0.417411	0.000212755	621.189	299.767
M289T255			0.365953	4.15559	0.000213106	288.986	255.22
M531T55			0.492625	0.389799	0.000213455	531.44	54.7705
M287T70			0.307029	2.17264	0.000214331	286.959	70.241
M272T293			0.144934	1.78164	0.000215265	272.15	292.729
M382T277			1.11504	0.0965379	0.000216065	382.135	276.745
M468T461_2			0.161669	2.05318	0.000216267	468.137	461.4
M371T103			0.168854	0.520432	0.00021949	370.928	102.561
M253T139			0.54753	3.36362	0.000219572	253.018	139.09
M527T111_1			0.170005	2.02319	0.000219851	527.138	110.611
M329T45_2			0.451864	1.47465	0.000220004	329.248	44.885
M294T471			1.16575	0.487313	0.00022073	293.997	470.738
M200T108			1.85809	19.0973	0.000221272	200.093	108.074
M446T78			0.152937	2.07542	0.000222556	446.276	77.661
M392T290			0.559299	0.487186	0.000222634	392.078	289.856
M132T362			0.237861	0.530783	0.000225764	132.041	361.796
M240T443			0.134801	1.62827	0.000226622	240.051	442.719
M440T207			0.544016	4.09382	0.000226826	440.105	207.113
M369T372_2			0.132168	1.33067	0.000227375	369.104	371.815
M339T310			0.343197	1.53884	0.000227684	338.93	310.049
M297T65			1.74901	1.73724	0.000228455	297.244	65.355
M461T301			0.270119	0.452143	0.000228653	461.148	300.508
M460T432			0.19821	2.10872	0.000228654	460.086	431.724
M139T64			1.21786	6.99269	0.000228739	139.003	64.443
M346T114			0.491617	0.463407	0.000229488	346.046	114.306
M236T151			0.3973	0.455244	0.000230006	236.067	150.628
M506T312			0.996913	17.4664	0.000230231	505.964	311.943
M342T310			0.167199	2.09192	0.000231099	341.923	310.373
M547T319			0.152489	1.51419	0.00023216	546.823	319.299
M286T466			0.115248	2.31276	0.000232972	286.069	465.961
M325T347			0.697894	0.612968	0.000234188	325.124	347.14
M670T289			0.335218	2.4131	0.00023419	670.191	289.009
M1065T130			0.365057	0.430871	0.000235041	1064.66	130.17
M824T149			0.330621	0.398356	0.000236025	823.532	149.379
M233T241			4.28269	532.983	0.000236104	233.078	240.751
M338T103			0.284338	0.599939	0.000236719	337.984	102.561
M174T64			0.498093	0.424457	0.000236787	174.055	63.594
M453T346			0.334471	1.59996	0.000237813	453.122	346.237
M587T347			0.144825	2.55699	0.000238424	587.475	346.555
M179T129			1.15177	0.577537	0.000238442	179.056	128.789
M411T134			0.262229	0.455904	0.000240007	411.001	133.69
M559T355			0.319327	0.356859	0.000240312	559.199	354.511
M174T246			0.144379	0.487892	0.000240987	174.017	245.977
M367T44			0.576731	0.322536	0.000241807	367.356	43.556
M287T364			0.499774	0.35089	0.000242391	287.077	364.04
M274T44			0.371948	4.4406	0.000242436	274.061	44.2545
M375T291			3.47721	0.510196	0.000249476	375.071	290.665
M949T319			0.311431	0.645384	0.000250212	948.504	319.299
M444T391			1.13369	0.525534	0.000250404	444.144	391.271
M885T314			0.129514	2.54454	0.000250463	885.264	314.486
M161T330			0.218647	1.70374	0.000251421	160.949	329.609
M849T332_1			0.601888	2.21629	0.000252412	848.98	332.147
M850T332_2			0.262524	2.16294	0.000253728	850.483	332.147
M330T93			0.671766	0.609627	0.000254377	330.109	92.984
M215T28			1.08871	0.617746	0.000255107	215.038	28.257
M112T226			0.181032	0.661261	0.00025768	112.015	225.668
M145T422			0.146734	1.847	0.000257726	145.098	422.28
M649T273			0.394041	0.533157	0.000258047	649.184	272.816
M204T296			0.228432	0.386209	0.000258728	204.056	296.037
M213T436			0.136184	1.49955	0.000258778	212.962	435.998
M322T447			0.686049	0.378195	0.000260143	322.031	446.791
M373T469			0.676733	0.495614	0.000262402	372.971	468.635
M385T110			0.230511	2.51995	0.000262796	385.197	109.66
M1124T311			0.172053	2.11988	0.000263769	1123.75	310.668
M363T94			0.277025	0.537953	0.000264148	363.203	94.004
M278T315			0.456891	0.406328	0.00026422	278.037	314.518
M146T99_2			0.828795	2.28349	0.000264566	146.06	98.56
M494T197			0.611295	25.9125	0.000265098	494.135	196.516
M417T347			0.501404	10.8389	0.000267062	417.036	346.555
M499T347			0.441354	10.5298	0.000269902	499.04	346.641
M332T240			0.189726	0.380263	0.000270501	331.964	240.382
M190T222			0.245221	2.70077	0.000270633	190.018	222.034
M334T265			1.33164	0.0895144	0.000272495	334.076	264.575
M458T374			0.259759	1.97849	0.000272913	458.124	373.557
M72T103			0.273889	0.664893	0.000275545	72.0087	103.253
M323T259			0.963242	1.90457	0.000278243	323.099	259.047
M809T199			0.569235	0.295423	0.000278877	808.513	199.336
M302T103			0.189375	2.58415	0.000279367	302.18	102.896
M575T304			0.10468	1.73097	0.000280406	575.306	303.698
M487T389			0.573387	0.601221	0.000280636	487.131	389.404
M237T332			0.0847419	1.27102	0.000280674	236.861	331.619
M447T463			0.353383	3.97483	0.000282157	447.066	463.258
M444T167			0.368701	0.424658	0.000282719	444.107	166.578
M254T178			0.367015	0.411405	0.000285925	254.045	178.127
M620T311			0.137407	2.13058	0.000286339	619.853	310.673
M559T50			0.876247	0.281556	0.0002886	559.471	50.1605
M957T443			0.180509	0.448686	0.000289267	957.158	442.871
M507T165_3			0.276102	0.532518	0.000289274	507.273	164.937
M456T463			0.20721	1.77458	0.000293052	456.031	463.486
M589T313			0.861865	1.6251	0.000294819	588.836	312.599
M227T248_1			0.31891	0.586612	0.000295453	227.056	248.476
M484T51			0.278951	3.19464	0.000296639	483.998	50.511
M615T346			0.592268	1.92913	0.000296703	614.986	346.007
M601T467			0.984277	3.21593	0.000297314	601.139	467.088
M391T44			0.639781	0.275768	0.000299759	391.227	44.205
M127T143			0.514205	0.463665	0.000301536	127.003	142.931
M791T166			0.280947	0.700561	0.000302253	791.141	166.121
M554T251			0.0621248	1.36965	0.00030295	554.156	251.326
M168T109			0.712563	2.21773	0.000305162	168.03	108.906
M666T156			0.158869	0.494582	0.000306224	666.433	156.178
M741T134			3.46726	0.43403	0.000308776	740.527	133.892
M165T381			1.32677	0.606825	0.000309911	165.04	381.115
M557T290			0.465032	1.76473	0.000309986	557.154	289.94
M441T299			0.517165	2.49442	0.000313088	441.125	299.099
M446T295			0.208302	0.622447	0.000314182	446.098	295.448
M640T170			0.126774	4.13561	0.000314242	640.333	169.632
M314T45_1			0.474581	4.29895	0.000315502	313.978	44.872
M253T346			0.41004	6.07871	0.000316084	253.03	346.428
M312T112_2			0.31318	1.94236	0.000319186	312.226	111.711
M167T90			0.608173	0.598639	0.000322484	167.046	90.278
M461T289			0.265076	0.635396	0.000323995	461.097	288.889
M395T272			0.921357	6.55383	0.000325614	395.119	271.828
M243T167			0.971674	1.18424	0.00032599	243.063	166.618
M599T448			0.329636	0.482173	0.000327603	599.126	448.14
M371T80			0.352885	0.583114	0.000327814	371.036	79.7805
M396T474			0.340995	0.245091	0.000328315	396.063	474.347
M463T296_1			0.288658	0.458139	0.000328502	462.649	296.159
M187T380			0.370482	0.729976	0.000329178	187.025	379.953
M444T268			0.276011	1.93565	0.000329465	444.135	267.78
M295T62			2.28284	3.77225	0.000331849	295.228	62.298
M172T134_1			0.127619	0.465261	0.00033398	171.501	134.18
M345T347			0.195992	1.47601	0.000334258	345.08	346.854
M159T325			0.433095	2.49281	0.000334823	158.97	325.253
M679T310			0.289938	5.16703	0.000335148	678.886	310.356
M645T447			0.270954	0.679888	0.000336498	645.071	446.731
M375T139			0.469572	2.02605	0.000337369	375.13	138.619
M565T80			0.430556	19.7394	0.00033974	565.041	79.7505
M848T351			0.13482	2.27133	0.000339875	847.926	351.364
M845T445			0.787031	1.51869	0.000339948	845.249	445.37
M712T150_1			0.212022	0.433781	0.000339968	712.253	150.261
M619T166			0.187066	2.20644	0.000340156	619.112	166.088
M331T297			0.232762	0.510488	0.000340712	331.081	297.123
M370T129			3.14238	127.197	0.000346224	370.115	128.71
M285T291			0.478323	0.48812	0.000348551	285.061	290.665
M955T451			0.265316	0.554443	0.000351093	955.248	450.779
M525T166			0.174962	0.464933	0.00035246	525.317	165.749
M214T135			0.257645	0.481186	0.000352563	214.371	134.679
M417T290			0.934522	0.563578	0.000355768	417.101	290.4
M217T470			0.454372	0.371782	0.000357281	217.016	470.353
M192T396			0.101003	0.632424	0.000358329	192.051	396.254
M311T313_1			0.980653	1.53891	0.000358727	310.934	313.188
M877T437_1			0.387298	0.449458	0.00035873	877.074	436.759
M867T445			0.125994	1.39505	0.000359198	867.233	445.195
M507T313_1			1.05219	1.624	0.000361092	506.889	312.599
M225T347_2			0.378374	2.12688	0.000363168	225.062	346.623
M470T453			0.24237	0.565833	0.000364491	470.047	453.168
M542T490			0.246049	0.479166	0.00036712	542.174	490.038
M605T312			0.641711	1.6375	0.000367929	604.866	311.949
M338T300			0.609106	0.631596	0.000368368	338.109	300.139
M905T239			0.202257	0.330009	0.000372028	904.957	238.618
M149T352			0.228261	1.31205	0.00037242	149.045	352.499
M302T155			0.59221	0.394487	0.000372747	302.089	155.438
M664T370			0.298593	5.72386	0.000373188	664.232	369.779
M656T442			0.232615	0.683548	0.000375523	656.1	441.724
M178T112_2			1.27681	0.289612	0.000375545	178.044	111.548
M448T30			0.64531	0.425413	0.000375834	448.11	29.695
M291T84			0.463905	0.50345	0.000379507	291.012	84.264
M376T123			0.556003	5.71437	0.00037988	376.151	122.658
M542T387			0.239691	1.56426	0.000381341	542.15	387.474
M202T153			1.33049	0.639334	0.000383246	202.072	153.072
M630T448			0.318327	0.685122	0.000385405	630.088	447.716
M377T112			0.478817	0.244814	0.000387291	377.217	111.955
M503T368			1.58064	6.87864	0.000387346	503.162	368.255
M992T152			1.00139	49.8778	0.0003909	991.661	151.772
M886T440			0.128305	2.37432	0.000391589	886.246	439.871
M484T349_2			0.259394	0.629265	0.000392586	484.188	348.703
M703T469			0.459736	0.440941	0.000395283	703.177	468.666
M389T120			0.452033	4.3904	0.000395326	389.126	120.439
M322T266_1			0.510436	0.319999	0.000395345	322.114	266.115
M736T312			0.226428	2.58272	0.000398789	735.803	311.949
M353T32			1.0424	0.515261	0.000398847	353.2	31.757
M133T288			0.617888	0.483946	0.000402772	133.05	288.047
M697T204			0.336611	0.486122	0.000407905	697.395	204.035
M146T323			0.12584	1.59549	0.00041011	146.046	322.666
M263T88			0.287868	1.64194	0.000412665	263.054	87.9285
M327T363			0.163224	0.707388	0.00041304	326.909	362.662
M733T418			0.105215	1.42528	0.000419083	733.237	417.676
M779T149			1.26284	0.436562	0.00042021	778.562	148.719
M144T99_1			1.17653	2.03723	0.000420523	144.045	98.9045
M546T295			0.272893	0.44834	0.0004225	546.111	295.289
M881T131			1.68452	15.5376	0.000426304	880.611	131.054
M195T112_1			0.495002	0.493074	0.000426563	195.052	111.983
M975T485			0.156535	0.477537	0.000428532	974.98	484.542
M256T331			0.695793	0.789158	0.000428671	256.094	330.757
M283T111_1			0.570326	2.09265	0.000429181	283.083	110.779
M730T464			0.259416	0.597361	0.000429845	730.184	463.563
M299T181			0.914225	1.60164	0.000430319	299.054	181.294
M191T329			0.0879736	1.43778	0.000431063	191.056	328.939
M375T52			0.454479	0.532395	0.000432197	375.221	52.434
M241T56			2.52831	0.487608	0.000432648	241.217	56.0385
M429T350			0.157223	0.51083	0.000433518	429.27	349.942
M515T380			0.255503	0.520686	0.000435006	515.142	379.664
M396T422			0.114911	1.65133	0.000435806	396.115	421.738
M258T351			0.230838	0.726411	0.00043616	258.008	350.82
M245T195			0.594442	3.41997	0.000437458	245.093	195.141
M580T295			0.206957	0.569086	0.000441998	580.154	295.168
M801T196			0.398965	0.372412	0.000444951	800.548	195.826
M85T399			0.477095	2.96695	0.000451347	85.0289	398.755
M89T194			0.396088	1.55157	0.000454914	89.0236	193.56
M274T302			0.415367	6.29995	0.000458004	274.105	302.01
M459T467			0.557571	0.200709	0.000459216	459.035	466.61
M274T63			0.281128	1.47374	0.000459737	274.166	63.0495
M734T418			0.18298	2.03374	0.000464441	734.253	418.401
M155T80			0.482168	4.07701	0.000467226	155.107	80.118
M163T210			0.124982	1.30499	0.000469321	163.06	210.493
M493T337			0.212193	0.656601	0.000469965	493.141	336.988
M226T154			0.722768	4.6925	0.000470246	226.036	154.024
M436T279			0.0861761	2.46303	0.000474907	435.839	278.59
M532T442			0.181932	0.44103	0.000477083	532.028	441.711
M190T125			0.842688	0.488309	0.00047808	190.018	125.269
M251T199			0.319022	2.30156	0.000478983	251.077	199.336
M313T57			0.332257	2.02229	0.000482163	313.093	56.65
M589T296			0.287969	3.01975	0.000482557	589.164	296.4
M256T386			0.442036	0.839432	0.00048271	256.095	386.208
M772T127			0.501573	0.487363	0.000483607	771.575	126.82
M437T309_1			0.333406	1.69503	0.000484205	436.907	309.422
M423T391			0.794924	1.44633	0.00048537	423.112	390.638
M585T310			0.16885	1.56434	0.000486695	584.868	310.048
M370T122			0.187878	0.412652	0.000490026	370.296	122.039
M750T182			0.591971	0.417076	0.000493206	749.516	182.418
M340T310			0.33367	1.96363	0.000494151	339.925	310.053
M793T148_2			2.24842	0.389174	0.000494512	792.571	147.619
M329T346			0.866198	1.55027	0.000497519	328.984	346.007
M552T296			0.255437	0.514272	0.000498309	552.106	295.939
M532T54			0.30237	0.314988	0.000503992	532.441	53.922
M530T391			0.429937	1.97385	0.000504006	530.168	390.665
M507T382_2			0.91095	0.699486	0.000504092	507.157	382.374
M184T164			0.273088	1.90683	0.000506542	184.072	163.526
M511T163			1.50986	21.1947	0.000507389	511.304	162.649
M742T133			2.26164	0.452825	0.000509733	741.529	133.479
M982T436			0.104548	1.8034	0.000510765	982.31	436.043
M713T345			0.309858	2.08223	0.000512968	712.966	345.342
M953T313			0.112037	1.60755	0.000516254	952.724	312.584
M702T311			0.78989	21.3921	0.000517168	701.921	311.339
M71T161			1.03964	4.08507	0.000520651	71.0498	161.083
M890T198			0.468484	0.410379	0.000526581	889.581	198.405
M326T52_2			0.343616	0.610861	0.000528255	326.271	51.622
M967T345_1			0.155667	2.19126	0.000529056	966.908	345.125
M338T227			0.339473	3.42253	0.000535066	338.063	226.924
M704T292			0.211208	0.509747	0.000536386	704.198	292.441
M470T166			0.799605	17.5365	0.000539739	470.118	165.685
M297T174			1.01509	0.379569	0.000544195	297.039	173.571
M691T91			1.70468	41.9483	0.000546177	691.458	90.681
M639T378			0.283597	0.594119	0.000546237	639.189	377.546
M190T96			0.840689	5.11834	0.000546662	190.087	96.327
M544T52			0.311489	0.383809	0.000548114	544.234	52.09
M872T198			0.236089	0.457517	0.000548294	871.535	197.787
M73T394			0.606161	1.4702	0.00054865	73.0291	393.767
M361T345			0.429971	1.89345	0.000548955	360.989	344.573
M279T44			3.70812	0.502981	0.0005584	279.233	44.169
M240T297			0.344582	0.483807	0.000560107	240.055	296.808
M687T312			1.05243	1.74715	0.000565649	686.814	311.949
M467T295			0.622451	0.480311	0.000565801	467.114	295.239
M631T345			0.256659	1.76069	0.00056614	630.961	344.683
M379T464			0.399723	0.776802	0.000567382	378.982	464.01
M545T477			0.136299	1.72329	0.000567833	545.106	476.903
M173T340			0.288369	0.76207	0.000568218	172.958	340.225
M830T403			0.328835	0.512941	0.000571075	830.279	403.1
M743T315_1			0.161827	1.45116	0.000572756	742.781	314.729
M412T80			0.312204	2.9925	0.000573689	411.984	79.873
M663T95			0.703196	12.0332	0.00057974	663.426	94.78
M717T88_2			1.61101	40.6907	0.000581669	717.473	87.956
M331T166			1.66414	3.68171	0.000582436	331.078	166.119
M513T386			0.190676	1.6942	0.000584317	513.198	385.769
M597T277			0.0940275	1.46179	0.0005848	597.29	277.25
M567T102			0.117426	1.82204	0.000585566	567.353	102.32
M693T91			2.64699	35.0469	0.000585779	693.473	91.254
M269T375			0.256773	0.398136	0.000587693	269.014	374.835
M241T248_2			0.281064	0.407972	0.000588932	241.119	247.59
M271T76			3.03922	4.18319	0.000589889	271.228	76.193
M689T418			0.603086	0.690376	0.000590877	689.198	418.046
M319T319			0.209766	1.31118	0.000592262	319.043	318.978
M164T145			0.303843	0.553207	0.00059624	164.002	145.307
M909T130			0.917826	11.9213	0.000597473	908.638	129.869
M863T352_1			0.156328	1.93561	0.000599107	862.942	351.503
M239T301			1.54199	0.131647	0.000602753	239.077	301.43
M607T452			0.332545	4.08233	0.000606614	607.184	452.132
M399T110			0.244571	2.69649	0.000611476	399.213	110.385
M168T96			0.711971	0.688363	0.000613046	168.066	96.324
M351T322			0.208852	1.59469	0.000613582	350.87	322.403
M463T141			0.540268	4.78097	0.000622781	463.125	141.357
M981T311			0.863053	2.04873	0.000623562	980.749	311.298
M341T347_1			0.189269	1.84534	0.000632664	340.989	347.281
M635T166_1			0.065272	1.46355	0.00063305	635.086	166.088
M195T62_2			0.376749	2.0332	0.00063612	195.139	61.518
M429T437			0.0926806	1.68333	0.000637373	429.02	436.638
M235T43			1.48485	8.16579	0.0006381	235.028	42.796
M691T44			1.43607	21.4861	0.000638816	691.459	44.286
M336T311			0.179403	1.70774	0.000644484	335.928	310.658
M514T427			0.248737	2.23993	0.000647772	514.325	426.608
M796T436			0.0558737	1.51527	0.000647948	796.209	436.274
M220T361			0.209996	0.396928	0.000649127	220.007	360.707
M229T360			0.341193	0.711534	0.000650967	228.932	359.686
M243T346			0.230699	1.50973	0.000651504	243.049	346.017
M377T206			0.377052	2.23382	0.000652695	377.109	205.542
M383T36			0.382639	0.504221	0.000653043	383.229	36.197
M417T215			0.343373	0.649785	0.000653712	417.103	214.924
M719T88			3.1432	36.1386	0.000653947	719.489	87.854
M785T311			0.903674	1.77708	0.00065501	784.792	311.319
M551T296			0.505601	0.516676	0.000655174	551.102	295.589
M533T346			0.533078	1.68783	0.000656934	532.984	346.057
M969T319_2			0.147477	0.544359	0.000657219	969.179	319.469
M262T207			1.22443	0.629937	0.000657808	262.093	206.957
M215T84			0.426511	3.21054	0.000658301	215.129	83.8025
M1122T315			0.0916549	1.62185	0.000665598	1121.66	315.125
M873T378			0.0715168	1.59963	0.000667339	873.214	377.714
M191T116			0.916678	7.16881	0.000667867	191.073	115.715
M157T311_2			7.71811	1.68387	0.000670058	156.991	310.679
M717T44_2			1.28675	12.6875	0.000670455	717.475	44.172
M622T279			0.171953	1.82766	0.000679719	622.192	279.421
M342T182			0.318797	0.329106	0.000679741	342.239	182.237
M691T75			0.286394	0.172065	0.000681045	691.167	75.1605
M437T292			0.868206	4.27772	0.000685049	437.111	291.538
M309T129			1.52893	9.93346	0.000685641	309.074	129.359
M979T449			0.182198	0.547253	0.000685777	979.444	448.504
M386T122			0.653349	3.89489	0.000686501	386.119	121.791
M925T344_2			0.246117	0.477898	0.000687091	925.468	343.721
M984T484_1			0.101321	0.635236	0.000688255	983.963	483.786
M364T296			0.3422	0.629264	0.000697208	364.093	296.159
M665T94			1.72125	29.9275	0.000697867	665.442	94.357
M202T303			0.15808	0.588384	0.000698854	202.109	303.034
M477T182			0.215757	0.446758	0.000699532	477.029	181.787
M401T310			0.10664	1.69196	0.000704523	400.89	310.361
M233T50			0.923733	1.92712	0.00070843	233.047	49.621
M1055T150			0.532022	0.332857	0.000714626	1054.61	150.202
M762T86			5.47415	31.3975	0.000714781	761.536	85.6665
M1028T311			0.195482	2.21134	0.00071571	1027.76	310.988
M679T291			1.35768	0.3577	0.00071601	679.196	291.027
M529T372			0.483877	5.59512	0.000717428	529.207	372.466
M481T394			0.141862	1.54069	0.000721333	481.118	394.153
M609T442			0.25851	0.499255	0.000722497	609.091	442.099
M295T318_1			0.294794	1.41078	0.000729398	294.903	318.308
M734T44			2.25636	22.6869	0.000729705	733.506	44.135
M174T175			0.824447	0.615359	0.000731505	174.056	174.558
M257T480			0.0336784	1.27017	0.000731598	257.007	479.647
M197T98_1			0.825569	11.4259	0.000736801	196.958	98.331
M370T42			0.576785	0.38476	0.000737908	370.057	41.9655
M440T311			0.160763	2.06494	0.000741317	439.901	310.991
M436T348			0.146242	0.703779	0.000749963	436.162	348.057
M238T437			0.183665	2.2317	0.000752614	237.99	436.661
M999T133			0.54436	0.550867	0.000754568	998.624	133.261
M719T44			2.43205	22.2012	0.0007576	719.49	44.142
M101T86			1.8779	0.402036	0.000758518	101.024	85.63
M358T198			0.570166	0.813902	0.000759977	358.162	198.405
M238T80			0.337936	2.13947	0.000762072	238.009	79.761
M827T309			0.218624	1.70811	0.000762523	826.861	309.419
M783T291			0.35937	0.508988	0.000764371	783.174	290.665
M1150T338			0.148581	1.99321	0.000765197	1149.68	337.688
M542T278			0.886876	2.15425	0.000774346	542.21	277.66
M1146T445			0.364089	0.498375	0.000785198	1146.31	445.095
M560T454			0.100643	1.5753	0.000785368	560.136	454.499
M768T379			0.125338	0.571867	0.000786796	768.13	379.44
M176T273_1			0.287118	0.734154	0.000797664	176.056	272.563
M883T311_1			0.888325	1.87236	0.000798552	882.771	311.319
M124T297_1			0.150767	0.590184	0.000804327	123.624	296.554
M853T133			0.652024	7.25273	0.000804743	852.58	132.908
M675T346			0.175358	1.89729	0.000808625	674.97	346.34
M933T450			0.442874	0.511219	0.000808743	933.265	450.271
M277T56			0.664796	4.43337	0.000813478	277.074	56.431
M554T352			0.256584	0.737871	0.000813569	554.233	351.826
M175T95			1.25877	3.13554	0.000814209	175.061	95.057
M739T166			0.131598	1.48115	0.000815902	739.191	166.056
M609T399			0.438222	0.573605	0.000820808	609.189	399.254
M693T44			1.98187	25.3428	0.000825716	693.473	44.202
M295T322			0.172707	1.49273	0.000827796	295.104	322.098
M385T78			0.281176	3.10508	0.000827871	385.188	78.37
M837T198			1.23894	0.36978	0.000829179	836.545	197.553
M204T135			1.95611	0.771193	0.00082951	204.051	134.653
M543T490_2			0.0974286	0.471259	0.000832266	543.175	489.596
M419T372			0.394799	0.722159	0.000836292	419.117	372.245
M1079T311			0.721404	2.12171	0.000838375	1078.73	310.679
M762T44			3.98011	30.3695	0.000840204	761.537	43.53
M288T36			0.575172	0.535059	0.00084083	288.056	36.206
M328T41			0.259886	2.18583	0.000841212	328.231	40.529
M132T322			0.199427	0.584395	0.000841896	132.066	322.403
M581T109			0.468015	2.27604	0.000844902	581.347	108.73
M783T198			0.508431	0.523005	0.000848848	782.501	197.61
M421T134			0.458417	0.389643	0.000854245	421.047	133.61
M746T85			2.89118	26.1872	0.000856584	745.505	85.1665
M297T33_1			0.300125	0.656314	0.000857063	296.94	33.1315
M105T110			0.12427	2.51599	0.00086237	105.071	109.549
M961T311			0.229983	2.4442	0.000863143	960.79	310.996
M338T308			0.142603	1.61991	0.000864768	337.974	307.519
M518T372			0.447109	0.664491	0.000868003	518.173	372.496
M918T149			0.92005	0.418451	0.00087269	917.594	149.228
M639T346			0.140895	1.41377	0.000875099	638.949	345.999
M156T116			0.259724	1.4496	0.000877517	156.03	115.571
M526T373			0.553788	15.7279	0.000878297	526.08	372.515
M174T112			0.507325	2.69757	0.000884148	174.057	112.117
M665T44_2			1.20569	10.669	0.000887286	665.443	44.2125
M162T272			0.503753	0.610408	0.000888832	162.048	271.819
M303T346			0.42432	1.66428	0.000888988	303.07	345.975
M456T363			0.41981	0.467502	0.0008896	456.136	363.031
M465T79			0.113676	1.77546	0.000893945	465.22	78.993
M1079T148			0.782403	0.253769	0.000900172	1078.61	148.255
M165T424			0.521441	0.0977683	0.000900702	165.005	424.479
M1115T346			0.207755	2.59763	0.000901738	1114.94	346.237
M266T130			0.628007	4.37572	0.000902461	266.051	130.35
M515T417			0.263083	0.543494	0.00090253	515.143	416.726
M271T141_2			2.17212	20.6802	0.000905776	271.135	140.91
M367T436			0.082813	1.56776	0.000909695	366.965	435.962
M344T300			0.121347	0.700138	0.000909947	344.039	300.36
M343T51_2			0.291419	0.413537	0.000911531	343.265	50.9345
M115T291			0.871909	0.222472	0.000911677	115.003	290.884
M237T298			1.03667	0.361497	0.000913772	237.061	297.819
M768T477			0.0865648	1.69245	0.000915122	768.233	477.036
M337T159			2.05821	0.200525	0.000921249	337.077	158.918
M85T320			0.477522	0.419552	0.000927838	85.029	320.059
M1015T310_1			0.178494	1.95072	0.000930642	1014.74	310.053
M252T54			0.270766	0.292008	0.000933041	252.424	53.6815
M743T148			9.32089	0.437672	0.000936015	742.541	148.159
M304T466			0.100116	1.7912	0.000936233	304.078	466.041
M282T266			2.22102	58.5776	0.0009367	282.156	265.529
M497T465			0.138165	2.59053	0.000938164	497.092	464.691
M185T60_1			0.515958	0.359932	0.000939483	185.009	60.3075
M836T202			1.05093	0.481151	0.000939731	835.537	201.615
M272T433			0.130813	2.09678	0.00094201	272.019	433.439
M335T260			0.302788	0.576909	0.000947167	335.078	260.17
M280T347			0.221148	1.40449	0.000951698	280.103	347.325
M556T395			2.59128	1.40642	0.000951969	556.165	395.142
M988T313_1			0.132637	1.66119	0.000956435	987.735	312.583
M289T322			0.205205	0.623189	0.000959878	289.074	322.308
M486T322			0.461136	0.632522	0.000960543	486.147	321.737
M315T389			1.05935	2.02638	0.000961652	315.041	389.435
M136T111			0.718228	1.83413	0.00096486	136.04	111.026
M69T135			0.221825	19.4939	0.00096525	69.009	134.748
M313T293			0.175259	1.94074	0.000970288	313.042	292.759
M949T446			0.102963	1.52714	0.000970749	949.224	446.318
M404T207			0.164031	0.429269	0.000975733	404.043	206.796
M224T195			0.154048	1.63929	0.000976929	224.092	195.383
M143T299			1.32579	0.265518	0.000977467	143.035	299.457	C00546	HMDB0001167	Extracellular	Organic oxygen compounds	Organooxygen compounds	Carbonyl compounds	Alpha ketoaldehydes
M599T285_2			0.327272	0.67901	0.000978242	599.149	284.791
M465T197			0.71149	0.502171	0.000985701	465.08	196.507
M412T377			0.171907	0.596449	0.000988427	412.074	376.882
M158T185			0.277661	0.489283	0.000993769	158.02	184.656
M875T302			0.194376	0.766864	0.000994454	875.152	301.627
M293T327			0.346634	0.566573	0.0009982	293.07	326.929
M341T436			0.19286	2.79274	0.00100099	341.005	436.473
M315T462			0.171593	1.61717	0.00100142	314.88	462.43
M202T141			3.50065	0.383561	0.00100732	202.072	141.174
M295T112_1			0.357564	0.533545	0.00100894	295.083	112.163
M1177T311			0.57395	2.13379	0.0010106	1176.7	310.673
M397T111			0.196651	2.21407	0.00101133	397.038	110.789
M422T350_1			0.240615	0.721472	0.00101202	422.014	349.826
M839T126			0.404131	0.512243	0.00101503	838.563	126.43
M389T40			2.35701	0.612719	0.0010174	389.291	39.783
M235T461			0.394817	2.9213	0.00101766	234.914	461.499
M415T228			0.318419	0.708529	0.0010205	415.136	228.248
M884T197			1.05171	0.502369	0.0010294	883.536	196.505
M964T153			0.647112	4.72033	0.00103279	963.633	153.38
M580T279			0.189646	0.634087	0.00103355	580.181	278.634
M551T166			0.24528	0.55576	0.00103947	551.137	166.119
M531T383			0.31365	2.49132	0.00103979	531.166	382.574
M771T126			0.728251	0.524041	0.00104046	770.572	126.067
M771T309			0.175459	1.74003	0.00104252	770.974	308.792
M276T39			0.818906	0.384663	0.00104316	276.019	39.054
M531T291			0.375293	0.591214	0.00104862	531.122	290.66
M743T466			0.0800875	1.46772	0.00104875	743.081	466.324
M503T382			0.21358	1.75246	0.00104903	503.013	382.405
M217T153			1.47419	0.654513	0.00105656	217.042	153.344
M560T385			0.46398	5.78724	0.00105736	560.184	385.136
M633T348			0.0782916	1.70713	0.00106344	633.49	348.485
M701T346			0.168677	2.27156	0.00106495	700.953	346.032
M258T289			0.231871	0.623917	0.00106523	258.135	288.889
M253T325			0.245906	1.80059	0.00106974	252.893	325.015
M113T265			1.4539	0.154187	0.00107026	112.986	265.412
M285T62			0.688594	3.09323	0.00107449	285.244	62.233
M303T111			0.107917	1.26093	0.00107738	303.2	111.221
M378T183			0.196806	0.453394	0.0010774	378.217	182.509
M682T439			0.0522725	1.47212	0.00107797	682.165	439.251
M432T113_2			0.207137	0.59123	0.00108006	432.262	112.554
M697T433			0.260945	0.562801	0.00108114	697.163	432.743
M163T272			0.643148	0.255312	0.00108242	163.024	272.181
M138T96			0.510705	0.705014	0.00108456	138.056	95.7385
M437T317			0.38914	1.38839	0.00108776	437.07	317.496
M413T205			2.39729	14.4633	0.0010961	413.085	204.673
M549T435			0.180384	0.83498	0.0010965	549.297	435.331
M331T150			0.142853	1.93358	0.00109695	331.249	149.785
M613T308			0.250072	1.55518	0.00109707	612.975	307.843
M116T302			0.616431	3.07901	0.00110398	116.071	301.759
M186T160			0.641358	12.4287	0.00110486	186.055	159.846
M301T110			0.957202	2.88243	0.00110563	301.103	110.441
M176T36			0.137438	1.367	0.0011092	176.035	36.202
M508T245			0.36128	0.35747	0.001113	508.107	244.537
M297T462			0.12868	1.70343	0.00111487	296.87	462.43
M851T414			0.25993	0.574435	0.00111621	851.232	414.343
M791T309			0.269743	1.36489	0.00112038	791.027	308.778
M353T103_1			0.265143	4.31685	0.00112783	352.979	102.97
M204T420			0.187696	2.262	0.00113353	204.087	420.472
M311T33_2			3.11961	0.472781	0.00113664	311.169	33.16
M338T53			0.376776	0.516185	0.00114308	338.239	52.798
M689T75			0.264602	0.197253	0.00114543	689.169	74.8335
M746T44			2.22994	10.1484	0.00114548	745.507	44.134
M267T40			0.746531	0.635594	0.0011483	267.051	39.772
M472T461			0.255665	0.493078	0.0011521	472.063	461.499
M1049T347			0.211358	2.46695	0.00115677	1048.97	346.529
M516T287			0.305543	0.627164	0.00116223	515.514	287.485
M548T138			0.263282	0.370859	0.00117892	548.144	138.468
M99T91			0.586624	1.7516	0.00118211	99.008	90.742
M697T346			0.583513	2.2607	0.00118537	696.991	345.991
M1033T346			0.24253	2.556	0.00119198	1032.94	345.873
M1075T310			0.292848	1.96473	0.00119369	1074.76	310.043
M304T175			0.169003	1.34709	0.00120216	304.064	175.417
M545T186			0.153652	0.543278	0.0012224	545.49	185.84
M299T112			0.206584	1.94644	0.00122627	299.223	112.353
M419T167			0.637773	2.52481	0.00122654	419.094	166.594
M157T311_1			0.41693	1.76974	0.00122699	156.503	311.298
M685T311			0.118846	1.69407	0.00123277	684.842	310.671
M1113T311			0.198905	2.23906	0.00123798	1112.72	310.702
M373T52			0.33602	0.528205	0.00123893	373.203	51.8605
M337T49			0.825689	0.517892	0.00124378	337.236	49.256
M495T156			0.348165	0.2075	0.00124589	495.277	156.255
M320T143			0.218259	2.27278	0.00124954	320.099	142.924
M534T249			0.166428	0.592328	0.0012506	534.195	249.275
M1161T311_1			0.142056	1.53222	0.00125095	1160.73	311.286
M431T404			1.71393	4.12403	0.00126557	431.14	403.667
M259T31			0.869223	2.93797	0.00126847	259.064	31.064
M619T151			0.186303	0.483587	0.00126888	619.436	150.9
M789T147			0.810331	0.488526	0.00127413	788.539	146.537
[truncated: 7,532 more rows]
