# Supplementary material for: Lactobacillus paracasei BD5115-Derived 2-Hydroxy-3-Methylbutyric Acid Promotes Intestinal Epithelial Cells Proliferation by Upregulating the MYC Signaling Pathway
Source: Front Nutr. 2022 Mar 17;9:799053. doi: 10.3389/fnut.2022.799053 (PMC8968858; doi:10.3389/fnut.2022.799053)
Supplement: Supplemental Table S5 — MAFF and MYC gene expression in NC group and HMBA group. [file Table_5.XLSX]

## Sheet: gene_expression
S5 Table. MAFF and MYC gene expression in NC group and HMBA group.
gene_id	gene_name	description	gene_type	locus	NC FPKM	HMBA FPKM	NC count	HMBA count
ENSG00000136997	MYC	MYC proto-oncogene, bHLH transcription factor [Source:HGNC Symbol;Acc:HGNC:7553]	protein_coding	8:127735434-127742951	0.959623	7.06398	293	1025
ENSG00000185022	MAFF	MAF bZIP transcription factor F [Source:HGNC Symbol;Acc:HGNC:6780]	protein_coding	22:38200767-38216507	1.03425	1.15371	316	173
