# Supplementary material for: Lactobacillus paracasei BD5115-Derived 2-Hydroxy-3-Methylbutyric Acid Promotes Intestinal Epithelial Cells Proliferation by Upregulating the MYC Signaling Pathway
Source: Front Nutr. 2022 Mar 17;9:799053. doi: 10.3389/fnut.2022.799053 (PMC8968858; doi:10.3389/fnut.2022.799053)
Supplement: Supplemental Table S6 — Primer sequences in this study. [file Table_6.XLSX]

## Sheet: Sheet1
S4 Table. Probes used for EMSA.
Probe Name	Sequence
EcoRI-Eno1（+）	GCGAATTCTGGATGGAACAGAAAATAAA
NotI-Eno1（-）	GCGCGGCCGCCTTGGCCAAGGGGTTTCT
EcoRI-MAFF（+）	GCGAATTCATGTCTGTGGATCCCCTA
NotI-MAFF（-）	GCGCGGCCGCGGAGCAGGAGGCCGGGCCGT
XhoI-myc(+)	GCCTCGAGACAGACTGGCAGAGAGCA
BamHI-myc(-)	GCGGATCCCCATTGCATTTGTTGGGGGGAG
CANX(+)	GACAGGCAGCTTAGGCTTGCG
CANX(-)	GACAGGCAGCTTAGGCTTGCG
