# Supplementary material for: Lactobacillus paracasei BD5115-Derived 2-Hydroxy-3-Methylbutyric Acid Promotes Intestinal Epithelial Cells Proliferation by Upregulating the MYC Signaling Pathway
Source: Front Nutr. 2022 Mar 17;9:799053. doi: 10.3389/fnut.2022.799053 (PMC8968858; doi:10.3389/fnut.2022.799053)
Supplement: Supplemental Table S7 — Probes used for EMSA. [file Table_7.XLSX]

## Sheet: Sheet1
S4 Table. Probes used for EMSA.
Probe Name	Sequence
myc-pro250-bio	ACAGACTGGCAGAGAGCAGGCAACCTCCCTCTCGCCCTAGCCCAGCTCTG
myc-pro200-bio	GAACAGGCAGACACATCTCAGGGCTAAACAGACGCCTCCCGCACGGGGCC
myc-pro150-bio	CCACGGAAGCCTGAGCAGGCGGGGCAGGAGGGGCGGTATCTGCTGCTTTG
myc-pro100-bio	GCAGCAAATTGGGGGACTCAGTCTGGGTGGAAGGTATCCAATCCAGATAG
myc-pro50-bio	CTGTGCATACATAATGCATAATACATGACTCCCCCCAACAAATGCAATGG
myc-pro250	ACAGACTGGCAGAGAGCAGGCAACCTCCCTCTCGCCCTAGCCCAGCTCTG
myc-pro200	GAACAGGCAGACACATCTCAGGGCTAAACAGACGCCTCCCGCACGGGGCC
myc-pro150	CCACGGAAGCCTGAGCAGGCGGGGCAGGAGGGGCGGTATCTGCTGCTTTG
myc-pro100	GCAGCAAATTGGGGGACTCAGTCTGGGTGGAAGGTATCCAATCCAGATAG
myc-pro50	CTGTGCATACATAATGCATAATACATGACTCCCCCCAACAAATGCAATGG
